# Supplementary material for: Sequence determinants of human microsatellite variability
Source: BMC Genomics. 2009 Dec 16;10:612. doi: 10.1186/1471-2164-10-612 (PMC2806349; doi:10.1186/1471-2164-10-612)
Supplement: Additional file 1 — Table S1. The primer sequences, extracted human RefSeq sequence, and the repeat structure identified within that sequence (demarcated by square brackets in the RefSeq sequence), for each of the 627 microsatellite loci used in the population-genetic analysis. [file 1471-2164-10-612-S1.XLS]

## Sheet: Pemberton_SupplementalTable1_03
chromosome	marshfieldSetNumber	locusName	alternateName	nameInGenotypeDataFile	lengthRefSeq(bp)	expectedPCRfragmentSize_forRefSeq(bp)	forwardPrimer	reversePrimer	repeatStructureInRefSeq	annotatedRefSeqSequence
1	10	D1S2682	AFMa272xc9	D1S2682	119	119	CCTTCTGCACCGTAACAC	CCCCTTAAAGGAACTTGTC	(CA)10	CCTTCTGCACCGTAACACCTTTTGTGCATGCAAACACACCACACAC[CACACACACACACACACACA]CGAGGTGCACACCCGGGGCCACCCAGGCACTTCTGACAAGTTCCTTTAAGGGG
1	10	D1S468	AFM280we5	D1S468	183	183	AATTAACCGTTTTGGTCCT	GCGACACACACTTCCC	(AC)16_(N)112_(GT)4	AATTAACCGTTTTGGTCCTACCAACAAT[ACACACACACACACACACACACACACACACAC]GTGCAGCAAGTTCAGATAATTCAACATTATATGCAGCCATAATATCAAATTCTGAATCTTTAATGCTGGTCAGAGGATTTTGAGGAGCCCCGCCCCAATTTTGGAGAGGGAA[GTGTGTGT]CGC
2	10	D2S2986	2QTEL47	D2S2986	150	150	GTGAGGTCAGGAACGCTAAG	CTGTCATCGCTATGAGCCAG	(GT)13	GTGAGGTCAGGAACGCTAAGGACATATTCTCAGGAGTCAAGGAGCTCCATGAGGTGTGTGC[GTGTGTGTGTGTGTGTGTGTGTGTGT]ATTTCATTTTGATAATCATCTGAAAACCACAAACAACAATGTTCTGGCTCATAGCGATGACAG
3	10	D3S1262	AFM059xa9	D3S1262	116	116	CGGCCCTAGGATATTTTCAA	CCAGTTTTTATGGACGGGGT	(AC)19	CGGCCCTAGGATATTTTCAATTAAGAAAAGAATGCTGGATAGCCAAAGTGAAAAT[ACACACACACACACACACACACACACACACACACACAC]AAAACCCCGTCCATAAAAACTGG
3	10	D3S1311	AFM254ve1	D3S1311	144	144	GGAAGTTTCAGCCAACG	TTAGTCCCACTGATGTTACATTT	(AC)20	GGAAGTTTCAGCCAACGATGTGATCCATATCCTGTTTTCCTTACTCAAATCTAGCCTACAAAGTT[ACACACACACACACACACACACACACACACACACACACAC]AGTTAGCAAGAGACTAAAATGTAACATCAGTGGGACTAA
3	10	D3S1560	AFM217xd6	D3S1560	266	266	GCATCTACAGGGGGTGTCT	GGAACTGTGACAGCAAGGCTG	(AC)27	GCATCTACAGGGGGTGTCTTTGTGTCTCGGAGGATTGTTGCAAAAGAGTTCATAAATGTGCAGTTCCCTATCTTCCCCAACCCTTCAAAGATGGGAAAGAACTTCATTTAGATGTTCCATCCTACCCCGTTTTTTTACTGATCTGGGCAATACCAGGTCCCCTTA[ACACACACACACACACACACACACACACACACACACACACACACACACACACAC]TTCCTGCAATATATTGTGCTGAAAATCAGCCTTGCTGTCACAGTTCC
3	10	D3S3644	AFMb318yf1	D3S3644	172	172	ATGGGGGCTCTATGGCTTATCA	GCTCAAATGCTCAAAAAGTAGCACC	(AC)16	ATGGGGGCTCTATGGCTTATCATGTAATTAAAGAATAAATTATCATAGACCAGTGACAGGATATCT[ACACACACACACACACACACACACACACACAC]CAGGGGTGGGGTATATTCATTCTTTCATTTATTCAACAAGTATTCCTTGGGTGCTACTTTTTGAGCATTTGAGC
3	10	D3S3630	AFMb296zf5	D3S3630	180	180	AAGGGATAAGCTGCAAATCA	ACCAAATACAATTCATGAGACCTGA	(CA)5_(N)6_(CA)21	AAGGGATAAGCTGCAAATCATGAATCCATAAGAATAAATACCTACTTGCATTTTTTTATGTGGACATGCAAATAACACACC[CACACACACA]AACAGA[CACACACACACACACACACACACACACACACACACACACACA]GAACTAACCTAATATTTCAGGTCTCATGAATTGTATTTGGT
4	10_13	D4S3360	4PTEL04	D4S3360	176	176	CTAGCTTTGATTCTATTGACC	GGTCTAAATCAATGACCTAAGC	(TG)15	CTAGCTTTGATTCTATTGACCTTTCTCTC[TGTGTGTGTGTGTGTGTGTGTGTGTGTGTG]TTGTTTTCTATTTCATTGATTTCTGTTTTGGTCTTTGTTATTTTCTCTTTTCTCTTTGGGTTTAATTTTACTTTTTCTAAATTTTTAAGTTTAAAGCTTAGGTCATTGATTTAGACC
4	10	D4S403	AFM157xg3	D4S403	221	221	AGGTGGCCCTGAGTAGGAGT	TTTGAGGGAATGATTTGGGT	(AC)16	AGGTGGCCCTGAGTAGGAGTAACTTTGTCATTACACACCCAGCACACATCTTTCAATTGCCAACTCCCCCCCAG[ACACACACACACACACACACACACACACACAC]GAATTACTAGTGTTTCAGAGGTTTTGAGTTATGAGTAACTTTTTGATGAGACAAGTCAGTACTGGGAATTTTTTTTGTATAAAGTTCAAAAAGTCACCCAAATCATTCCCTCAAA
4	10	D4S408	AFM165xc11	D4S408	229	229	GGTCTGATGAAAATGTTCTCAAGC	TAGACTGGGTTGTTAGGGACTCTC	(CT)11_(CA)13_(N)2_(CA)6	GGTCTGATGAAAATGTTCTCAAGCCTTCAAGACCCCTTTACTCTCTTTGT[CTCTCTCTCTCTCTCTCTCTCT][CACACACACACACACACACACACACA]TA[CACACACACACA]ATGAACATTCTCTTGGAAGATGTATTCTTCAGAAGGGAAACAAATTCACGAGTTGCTTCAAGTACGTATGATCAAAGGAAGAAAGGAGGAAAAGAGAGTCCCTAACAACCCAGTCTA
5	10_13	D5S1501	GATA52A12	D5S1501	107	107	TTATAGAGCAGCCTTCCCTG	AAAAGCCTCCAGTGGGATAT	(AC)21	TTATAGAGCAGCCTTCCCTGCATTAAA[ACACACACACACACACACACACACACACACACACACACACAC]ATAGATATAGATATAGATATATCCCACTGGAGGCTTTT
5	10	D5S408	AFM164xb8	D5S408	257	257	ACAACTTCCAACCCTGAGAT	ACTGTGCCTAGCCTTCATTT	(AC)19	ACAACTTCCAACCCTGAGATGACAGAAACAGAATTACCCAACCAAGACAAAGGAATCATGACAAAAATGCTTCAATGAGAAATTAAAAACATGCTTGAAA[ACACACACACACACACACACACACACACACACACACAC]AAAACACACAAGAAAACAGGAAGACTGAGCAAAGAAACAAAGTTCAGGCAAATAAAACATTTAAAACCAAATGGAAATATTAGAACTGAAAAATAAAATAAATGAAGGCTAGGCACAGT
5	10	D5S211	Mfd154	D5S211	190	190	ACTTTGAAAACCACTGGCCT	ATGTATCTAGCCATGGTAGC	(CA)4_(N)2_(CA)12	ACTTTGAAAACCACTGGCCTAACTTATTGCTGTGAGGTCACAGGCAGGCTGTGCTCGACAGAAGGCAGAAAAGGAGAGTAAAGAGAAGGAAGAAAGGTAA[CACACACA]CT[CACACACACACACACACACACACA]AACTCAGAATTTCCAGCACAGAGCTTCCCGGCCTGTGCTACCATGGCTAGATACAT
6	10	D6S305	AFM242zg5	D6S305	228	228	CACCAGCGTTAGAGACTGC	GCAAATGGAGCATGTCACT	(CA)25	CACCAGCGTTAGAGACTGCTGTGTGTTGACAGCCCGTTTGCTTTTTCTCCTTGGCACAGGGCCAGATCCTGTTTCCTCCCCCATCCTTTCTACTCCCTGAGCG[CACACACACACACACACACACACACACACACACACACACACACACACACA]CGGCGTGGCTAGGCAGGGCCATGTGGCTGAGTTCTGGTACAAGGAACGTGGAAATAAGTGACATGCTCCATTTGC
7	10_13	D7S2477	AFMb035xb9	D7S2477	154	154	AACCTCAAGTCTACATTCATAGCGG	CGTTCCAACTGTCACCAGC	(AC)21	AACCTCAAGTCTACATTCATAGCGGTGTCTACTCAGAGGACACAGGAAA[ACACACACACACACACACACACACACACACACACACACACAC]CCGGGAGTCCTTGCAAATGGTCCCAGGCTTCATGAGAAGTCCGTGCTGGTGACAGTTGGAACG
7	10	D7S559	Mfd265	D7S559	195	195	TTACTGGCAGACAGAAGCCT	ACAGAAGATGCCAGCATGCA	(CA)10_(CT)14	TTACTGGCAGACAGAAGCCTACTTACAGTGGCTTTCAACTTTTTGACCACAGTAAGAAATAACCCATTA[CACACACACACACACACACA][CTCTCTCTCTCTCTCTCTCTCTCTCTCT]GTCTCTCAGATACGTATAAGCAAAAATTTAACAAGACAGTACTTGTTTTTCCTAAGTGTGCATGCTGGCATCTTCTGT
8	10	D8S503	AFM193xh4	D8S503	212	212	GACCATGATTAAGCAAAACAAA	TCGCTCAGAAACAAACCAA	(AC)17	GACCATGATTAAGCAAAACAAATAACACAAAACAAAAATCTTCCTATTTCCCAGAGTCCTGGGTTTATCACAAATGCTATTAAGGTTACGAGTTTTGTCCTTTGATAAAAGAAGAACCACGTTTGGAAATTGTCATTACCCTTTATTTTTCA[ACACACACACACACACACACACACACACACACAC]TCCTACATTGGTTTGTTTCTGAGCGA
8	10	D8S560	AFMa127ye5	D8S560	150	150	GGCATTTCAGAGGACC	TGCAAAGATGGGCTCAG	(AC)18	GGCATTTCAGAGGACCGCTTCCAAATGAGGCCTGGTAGGGACACAGTTTAGAGAACAACAGAATCATCCTCCCACGACCCCCCAACCACCACCA[ACACACACACACACACACACACACACACACACACAC]AATCTGAGCCCATCTTTGCA
8	10	D8S261	AFM123xg5	D8S261	126	126	TGCCACTGTCTTGAAAATCC	TATGGCCCAGCAATGTGTAT	(TA)8_(CA)16_(N)12_(TA)4	TGCCACTGTCTTGAAAATCCTATAAAGAAAAAACACTGTGGTGTG[TATATATATATATATA][CACACACACACACACACACACACACACACACA]TATATACATCCA[TATATATA]CACATTGCTGGGC
9	10	D9S1779	AFM026tg9	D9S1779	127	127	CCCTGCCAGGTGTGCATCTG	ACTAATAGCTCCCTCGTGGCTCT	(AC)14	CCCTGCCAGGTGTGCATCTGAGTGTGGTTTCTATTCTTCATCACCCTCT[ACACACACACACACACACACACACACAC]ATCCGTCTTGTGTTTTTTGGTGGGCTCAGAGCCACGAGGGAGCTATTAGT
9	10	D9S1838	AFMb303zg9	D9S1838	165	165	ACCCAGCTACTGAGGAGGCTT	GCTTCTGCACTTTGTAGAACCAAAT	(AC)21	ACCCAGCTACTGAGGAGGCTTGAGTGGGAGGGAGGGTTTGCTTCATTCCAGGAGTTCAAGCCCAGCCTGGGAAACACAGTGAGACCCCCTTTACTT[ACACACACACACACACACACACACACACACACACACACACAC]AAATTTGGTTCTACAAAGTGCAGAAGC
9	10	D9S1871	AFM345ta9	D9S1871	175	175	ACTATTGTTGGAGGCAGG	TTAACTTTTGGGGACAGAA	(AC)25	ACTATTGTTGGAGGCAGGATGGGGAACTCAGAACCCCATTTTCTAAGTGTCTGCACCTACTTTCCAACCCTGTTTCTTCGAA[ACACACACACACACACACACACACACACACACACACACACACACACACAC]ATCAAAATGAATATGTTCTGAATATTCTGTCCCCAAAAGTTAA
10	10	D10S189	AFM063xf4	D10S189	182	182	CAAAAGTAACCATTGAGCCC	TTGATAGAAGAAGCGATAGATCG	(CT)5_(N)1_(CA)12	CAAAAGTAACCATTGAGCCCCTAGGAGTTAGAACATTTTCTTGGCAGGTTAAAGGTAAAAATGTGTTCTTTAAAAGAAAGATCCAGATGAAAGTATTTGTCATTAAACTTTCACTATTT[CTCTCTCTCT]C[CACACACACACACACACACACACA]GTTATCGATCTATCGCTTCTTCTATCAA
10	10	D10S212	AFM198zb4	D10S212	189	189	GAAGTAAAGCAAGTTCTATCCACG	TCTGTGTACGTTGAAAATCCC	(TG)4_(N)11_(AC)12	GAAGTAAAGCAAGTTCTATCCACGTTGCTGCAAAAGACGATTTCATTCTTTTTATGGCCGAATATTACATTGCATATA[TGTGTGTG]GTATAGAAAAT[ACACACACACACACACACACACAC]ATTTTGTTTATCCAATAAAGCATTTTTTTGAAATAATATTTCCAACTGGGATTTTCAACGTACACAGA
11	10	D11S969	AFM205vf10	D11S969	147	147	TTGATTTGGAAGATTTTCAC	GGGGCAGAATGGGTAT	(CT)5_(N)2_(CT)5_(N)2_(CA)17	TTGATTTGGAAGATTTTCACATGATCTGACTTTTTCCTTTTCATCAACATGACTCTCCCCACTGCTGC[CTCTCTCTCT]AT[CTCTCTCTCT]TT[CACACACACACACACACACACACACACACACACA]CTTATATACCCATTCTGCCCC
12	10	D12S1638	AFMb002vd5	D12S1638	126	126	CCAGGAGTTTTAAGTTGGTTAC	AGAAATTGCTATTATTTTGCATAC	(AC)18	CCAGGAGTTTTAAGTTGGTTACCAAATGCCATTCTTATGTTGAAGTACAGAT[ACACACACACACACACACACACACACACACACACAC]AAAAAGAATCACATGTATGCAAAATAATAGCAATTTCT
12	10	D12S269	MFD259	D12S269	122	122	TGTCCCTCTCTCTTCCTCC	ATCACTTCACCCTCAAGAGC	(CT)4_(N)34_(AC)23	TGTCC[CTCTCTCT]TCCTCCCTCCCTCTCTGAGGCCTTCAGATTTTAA[ACACACACACACACACACACACACACACACACACACACACACACAC]TTATAAGCAGCTCTTGAGGGTGAAGTGAT
13	10	D13S285	AFM309va9	D13S285	96	96	ATATATGCACATCCATCCATG	GGCCAAAGATAGATAGCAAGGTA	(CA)21	ATATATGCACATCCATCCATG[CACACACACACACACACACACACACACACACACACACACACA]GGTATATAGTTACCTTGCTATCTATCTTTGGCC
14	10	D14S1007	AFMb002zf1	D14S1007	113	113	AGCTCCTATATGTCTTCACACAG	CTCCATTCCCATACGTCC	(AC)13	AGCTCCTATATGTCTTCACACAGATTCCTCAATTGTTAACATTTCACCTGACCATTCTCT[ACACACACACACACACACACACACAC]GCGTGTGATGGACGTATGGGAATGGAG
15	10	D15S128	AFM273yf9	D15S128	199	199	GCTGTGTGTAAGTGTGTTTTATATC	GCAAGCCAGTGGAGAG	(AC)18	GCTGTGTGTAAGTGTGTTTTATATCCTGATAGTAAAAATATGGCCATGCAACACGTGGGCTACAGGCTAATAAAAACAATATTCACACACCCAGACAT[ACACACACACACACACACACACACACACACACACAC]AGCCCCAGATTCCTTCCTGGAAAATCCTTCGTTCTCATCAGCCTCTGCTCTCTCCACTGGCTTGC
15	10	D15S165	AFM248vc5	D15S165	196	196	GTTTACGCCTCATGGATTTA	GGGCACACAGTCCCAA	(AC)21	GTTTACGCCTCATGGATTTAAACATCTAAATAGAGAAACATAATTACAAAAAATTAAAATTAGCAAGAAACTCCAAAAATGCATGGGTGGCTCAAAGAGGTACATCAAAAAAACA[ACACACACACACACACACACACACACACACACACACACACAC]AAACTGTGTTTAAGTAAAATGGTTTGGGACTGTGTGCCC
16	10	D16S3401	16PTEL06	D16S3401	148	148	GAACAGGACATGGCTGTCAT	TCTACATGTGCCTAGAAGAC	(CA)11	GAACAGGACATGGCTGTCATATCCAAGAGCACATGTGTAACACAGACATGC[CACACACACACACACACACACA]CGGGGTAGAGGCAGGCCTCATCCACACCCCTAACATTTGATGCGTAGCTGTTCCAGTCTTCTAGGCACATGTAGA
16	10	D16S403	AFM049xd2	D16S403	142	142	GTTTTCTCCCTGGGACATTT	TATTCATTTGTGTGGGCATG	(AC)24	GTTTTCTCCCTGGGACATTTCAAATTTCAAATCTCTGGGACTCTGAAACCATTTCAAAAGCCTTTATTGTCCTA[ACACACACACACACACACACACACACACACACACACACACACACACAC]CATGCCCACACAAATGAATA
16	10	D16S516	AFM350vd1	D16S516	166	166	CCTCCAGAAACGTGAGAT	GGTGCCATCCTGACAGA	(CA)17	CCTCCAGAAACGTGAGATAACTGAATGAACGGATGAATGAATGAAATATATAACTATATACTGAGCATGGCTTTAGACACCAATGCAACACATTATATCAC[CACACACACACACACACACACACACACACACACA]CGCACACAGTAGAATCTGTCAGGATGGCACC
16	10	D16S764	GATA42E11	D16S764	87	87	TTGTTAAGTGAGGCATGATG	CTGTGCTTGGACCTGAAGAT	(AC)4	TTGTTAAGTGAGGCATGATGAGATAGACAGATAGATAGATCATCATATACACTA[ACACACAC]ATAAAATCTTCAGGTCCAAGCACAG
16	10	D16S422	AFM249xc5	D16S422	188	188	CAGTGTAACCTGGGGGC	CTTTCGATTAGTTTAGCAGAATGAG	(AC)21_(N)11_(AT)4	CAGTGTAACCTGGGGGCCAGGGAAGACCTGAACCTCTAGGACTCAAACCCTGTCATGATTCTTGAGGAGAGAGGAAGGTGGAAATACATACATACACATAG[ACACACACACACACACACACACACACACACACACACACACAC]TCTATATATGT[ATATATAT]TCTCATTCTGCTAAACTAATCGAAAG
17	10	D17S784	AFM044xg3	D17S784	230	230	GAGTCTCCTAAATGCTGGGG	AGCTCCTGCACAGTTCTTAAATA	(CT)11_(CA)19	GAGTCTCCTAAATGCTGGGGCTCCTGGGGGCAGCCCTGGGCCCTGGGTTTGTGGGTGATGTTAACGGCTTGCAGAGCAGGAACTGGCTTCTCTGCCTGAAAGCCCCAGT[CTCTCTCTCTCTCTCTCTCTCT][CACACACACACACACACACACACACACACACACACACA]GTTCTATACAGACACAAGGCATTGGATTCTGAGGTTTCTATTTAAGAACTGTGCAGGAGCT
18	10	D18S1390	18QTEL11	D18S1390	167	167	CCTATTTAAGTTTCTGTAAGG	ATGGTGTAGACCCTGTGGAA	(TG)18	CCTATTTAAGTTTCTGTAAGGAAATATGTTATTTCATGTGTGTCTGTGTGTC[TGTGTGTGTGTGTGTGTGTGTGTGTGTGTGTGTGTG]TAATTGCTGGATTATATGGTAGTTTTGTGTTTAATTTTTTGAGGAAATACCAAACCGTTTTCCACAGGGTCTACACCAT
20	10	D20S103	AFM077xd3	D20S103	98	98	GTTCATAGAGGGACAAGACACAGT	CCATGATGTTTGGTTAATCACA	(AC)16	GTTCATAGAGGGACAAGACACAGTCACATGGGCACACATGT[ACACACACACACACACACACACACACACACAC]AAATGTGATTAACCAAACATCATGG
20	10	D20S851	AFMa218yb5	D20S851	132	132	ACTTCAAGTTATGTGTGGCACAA	GCCCAGACTCTGACACCTTT	(CA)15	ACTTCAAGTTATGTGTGGCACAATAAGGCTAAAGACTCAGAATAAGATGAATAGCGGTATCTACAAATG[CACACACACACACACACACACACACACACA]CGGGTCTTTTGAAAAAGGTGTCAGAGTCTGGGC
22	10	D22S345	Mfd313	D22S345	122	122	CACTTCTGAGTTGTTTGAATCTC	AGAATCTGCTGCTTGCTTTT	(AC)19	CACTTCTGAGTTGTTTGAATCTCTTTAAA[ACACACACACACACACACACACACACACACACACACAC]TTTTATAATCAGGAAAAAAAATCACAAAGGCAGAAAAAAGCAAGCAGCAGATTCT
22	10	D22S1169	AFMb337zh9	D22S1169	124	124	GCACACACATGCACATAATC	AACAACTTCCAGCAGACG	(CA)4_(N)39_(AC)16	G[CACACACA]TGCACATAATCACATGCACACATGCACACATTCATGCAA[ACACACACACACACACACACACACACACACAC]TTGCCTCCAGCTAGGAAACTGCACCACGTCTGCTGGAAGTTGTT
1	52	*	AAT200	AAT200_1	205	205	GGTGTTGCGTGCCTGTAGT	GCCCTCTCCTGACACCAAAT	(AAT)13	GGTGTTGCGTGCCTGTAGTCCCAGCTACTTGGGAGGCTGAGACAGGGGAATTGCTTGAACCCGGGAGGCAGAGATTGCAGTGAGCCGAGATCACGCCACTGCACTCCAGCCTGGCGACAGAGTGAGACTCTATCTCAA[AATAATAATAATAATAATAATAATAATAATAATAATAAT]AACAGTATATTTGGTGTCAGGAGAGGGC
1	51_52	*	AAT238	AAT238_1	147	147	AGGCCAGAAGTTCAAGACCA	CCACCTCCTAATTATTTTGCTACA	(AAT)10	AGGCCAGAAGTTCAAGACCAGTGTGGTCAACACAGCAAGACTCTCATCTCTTAC[AATAATAATAATAATAATAATAATAATAAT]ATATAAATAAATAATCTCAAGGGCATCTAAACAGTAAAATGTAGCAAAATAATTAGGAGGTGG
1	52	*	AAT252	AAT252_1	171	171	ATGGATGCAGCACACCAAT	ACCCCAGACCAAACAAATCA	(ATA)15	ATGGATGCAGCACACCAATGTGGCACATCTATACATATGTAACAAACCTGCACGTTGTGCACATGTACCCTAGAACTTAAAGT[ATAATAATAATAATAATAATAATAATAATAATAATAATAATAATA]TTGGCCTTATCCCAGTGATTCTCTGATTTGTTTGGTCTGGGGT
1	52	*	AAT258	AAT258_1	147	147	AAGATTGCGCCATAGCACTC	GCACAAGCCACAAAAACAAA	(AAT)15	AAGATTGCGCCATAGCACTCCAGCCTGGCCACAGAGTGAGACTCTATCTCAA[AATAATAATAATAATAATAATAATAATAATAATAATAATAATAAT]AAAAAGAAGATGGAATCCTAATGCAATGTGTTTGTTTTTGTGGCTTGTGC
1	52	*	AAT259	AAT259_1	279	279	CCCATCTCCTGGGCTAGAA	GGACACAGGAAGGGGAACTT	(TTA)12	CCCATCTCCTGGGCTAGAAGAAGAGATTGCATACATAGGCTAACAATATTTATTCTT[TTATTATTATTATTATTATTATTATTATTATTATTA]TACTTGAAGTTTTAGGGTACATGTGCACAATGTGCAGGTTAGTTACATATGTATACATGTGCCATGCTGGTGTGCTGCACTCACTAACTTGTCATCTAGCATTAGGTATATCCCCCAATGCTATCCCTCTCCCCTCCCCCCACCCCACAACAGTCCCCAGAGTGTGAAGTTCCCCTTCCTGTGTCC
1	51_52	*	ATA008	ATA008_1	172	172	AAACCAACATGGCACACGTA	GGAGAAGCTGCTCACATTTTG	(ATA)11	AAACCAACATGGCACACGTATACTTAAGTAACAAACCTGCACGTTGTGCACATGTACCCTAGAACTTAAAGT[ATAATAATAATAATAATAATAATAATAATAATA]AAGAAATATGAGCCTGGGACAAAGGGGTAGAGTAAACCAGGAGAAACAAAATGTGAGCAGCTTCTCC
1	52	*	ATA009	ATA009_1	270	270	TGACGAGTTAATGGGTGCAG	GGTCATCCAGTTGCTGGTTT	(ATA)12	TGACGAGTTAATGGGTGCAGCAAACCAACATGGCACATGTATACCTATGTATCAAACCTGCACCTTGTGCACATGTACCCTAGAACTCAAAGT[ATAATAATAATAATAATAATAATAATAATAATAATA]AAAGCACATTTGTTGTAGTTGCAGAGCTACACAAGAGCTCAGGGACAGATGCTGGCATCAGCTTCACTCCCGGGAGTTCCCCCTGTGCATCCTCTACATTGGCAGGAGGCTGGCATTGAGAAAACCAGCAACTGGATGACC
1	52	D1S1622	ATA20F08	ATA20F08P_1	260	266	CCCTCTGTCTCCAGCTGTAA	TCACCCTCACATGATGCC	(AAT)13	CCCTCTGTCTCCAGCTGTAACTGACATTAATGGAACTCTAGTTTCTAATCCTTTTTGCAATTTGAAAAGTGGTTTATTTGGTCCCTGCAGATGGAGGTACACTATTAGCTCTGCTTTGCTTTTCCCCTATCTTAACGTGGAGGATGTTTATAACAATTGTGTACAAAAAATGTTGTCTCCTAGTTAAGC[AATAATAATAATAATAATAATAATAATAATAATAATAAT]GGTACCAAAAAAAGGGCATCATGTGAGGGTGA
1	52	*	ATA38A05	ATA38A05_1	169	169	TCATTATATTCAAAGGATGTTTGC	GAGGAAAGAACTCCCAAAGC	(TTA)12	TCATTATATTCAAAGGATGTTTGCTTT[TTATTATTATTATTATTATTATTATTATTATTATTA]TTTTGTCAGTAGTAGATTAGCCCTGAAAATTTATGATGACTTCCAGTGTGATGAACTTACTCCTCCTTATACAGTAACGTGGTCTATGTGGCTTTGGGAGTTCTTT
1	52	*	ATA73A08	ATA73A08M_1	135	136	ATGCAAATTCAGGCATGATT	TCCGTTGTCCCTCAACTTTA	(TTA)15	ATGCAAATTCAGGCATGATTGAGCCAAACAGTTGGATTTAAGTAGTATTAAC[TTATTATTATTATTATTATTATTATTATTATTATTATTATTATTA]GGCCTGGCAGTTACAACATAAAGTTGAGGGACAACGGA
1	10_13	D1S1589	ATA4E02	D1S1589	204	204	TACTCAGGAGGCAGAGATGG	CTGCTTTGGGTTTCACTTGT	(AAT)12	TACTCAGGAGGCAGAGATGGGAGACTCGCTTGAGCCCAGGAGTTCAACACTACAGTGAACTATGGTCGTGCCACTGCACTCCAGCCTGGGTGACAGAGCAAGACCCTGTC[AATAATAATAATAATAATAATAATAATAATAATAAT]AAATGATCTAATCTTCACATGAAGCCAGAAAAAGAAACACAAGTGAAACCCAAAGCAG
1	10	D1S1627	ATA25E07	D1S1627	113	113	TAATTTTAATTTTCTCCAAATCTCC	TTTTGGATTCGAGGTTACCA	(AAT)13	TAATTTTAATTTTCTCCAAATCTCC[AATAATAATAATAATAATAATAATAATAATAATAATAAT]GGGTGTTAAGATAGTATTTGCAAACCTCATGGTAACCTCGAATCCAAAA
1	10	D1S3462	ATA29C07	D1S3462	261	261	TTTCTCACCTTTAAATGTCATCA	CCAGTACGCAGATGGTCCTA	(TAT)14	TTTCTCACCTTTAAATGTCATCACAACTTTAGGAAACAGGTTATATCTTA[TATTATTATTATTATTATTATTATTATTATTATTATTATTAT]TTTACATTTTAACATCTCTGAAACAGGGATGTGTCCTACAATCACCATCAGCCAGGAAGTGGTCAGGATGCAGTGGTTATAACTGGATTATTTTCCCTGGCCTGGCTGACCATCTGCAACCCCCTGGTGTTTCAATGTACAAACTATTTTAGGACCATCTGCGTACTGG
1	10_13	D1S3720	ATA47D07	D1S3720	138	138	TCGAGGCTGCAGTGAACTAT	TCAGATGACAGACAAACTCAGG	(TAA)14	TCGAGGCTGCAGTGAACTATGATGTTGCCACTGCATTCCTGGGTGACAGAGCAAGATACTGTC[TAATAATAATAATAATAATAATAATAATAATAATAATAATAA]TAGATCTTAAACCTGAGTTTGTCTGTCATCTGA
1	52	*	GAT004	GAT004_1	164	164	AGTATCAGGCCTGGCACCTA	TGCCTTCAAAAACTGCATGA	(TGA)8	AGTATCAGGCCTGGCACCTAGCAAGAGCTCAGTGAATGTAGCTGGATGATGTTGATGTTGT[TGATGATGATGATGATGATGATGA]TACCAAAATCCATTCTGGATTGGGATGAGAAAGAGTAAAATTCAACCTCAAAACCTTCCTCATGCAGTTTTTGAAGGCA
1	10_13	*	ATA79C10	NA-D1S-1	243	243	GCCTTCATGGAGGTTACATG	GATGAGTGCAAAAAACCACC	(TTA)15	GCCTTCATGGAGGTTACATGCTAATGGGGAGGCAGGCATGGAAATATCTAACATGTCTGGTCCTATGAAGACAAAGCACACAGGGTAAGAAAGTGATGGCAGGAGTGCTGGCT[TTATTATTATTATTATTATTATTATTATTATTATTATTATTATTA]TACTTTAAGTTCTGGGATACTTGTGCAGAACATGCAGGTTTGTTACATAGGTATACATGTGCCGTGGTGGTTTTCTGCACTCATC
1	10	*	ATA42G12	NA-D1S-4	187	187	AGCTAGGCACTTGATGATGG	ATGTTGTTCACATGTACCC	(TTA)15	AGCTAGGCACTTGATGATGGTTCTGAAAAGGGAGGTTAAAATTTCCCAAAGACAGTCTTTGTCTCCTGTGCTATTCTGTTTAAGACAGGTCCTGGGGATATGATGTCCT[TTATTATTATTATTATTATTATTATTATTATTATTATTATTATTA]TACTTTAAGTCTTAGGGTACATGTGAACAACAT
1	13	*	AAT243	AAT243_1	199	199	AATCGCTTGAACCCAGGAG	TCACCCATTAATTCTTTGATTTGA	(AAT)14_(AAC)7	AATCGCTTGAACCCAGGAGGGGGAGGTTGCAGTGAGCCGAGATCGCACCACTGCACTCCAGCCTGGCAACAGAGTGAGACTCCGTCTCA[AATAATAATAATAATAATAATAATAATAATAATAATAATAAT][AACAACAACAACAACAACAAC]AATAATATCCTAGCTGAATTTTCTCAAATCAAAGAATTAATGGGTGA
2	52	*	AAT055Z	AAT055ZM_2	326	327	GCCAAGATTTGACAATAACCTCA	TGGACTTCCAATTCTTCTTACTGA	(AAT)16	GCCAAGATTTGACAATAACCTCAAACATGAAAGGCAGGGATCAAGGTAAA[AATAATAATAATAATAATAATAATAATAATAATAATAATAATAATAAT]TGCAAGTAAATCTATAATAAAAGATACAATACAGGCACAGGAAAAAACTTTTAAAAATGATATGCAGTTATGTTCAGGGAGAGAAAATGTATAACACCTATACATCTCGAAGGTAGAGGAAGCTGTAATAAGTAAAAAATTCAAAAAATAAAATACACAAAAGCTTTTGAAAATTCAGAAATACAATTGCTAAAGGAAAATAAGTCAGTAAGAAGAATTGGAAGTCCA
2	52	*	AAT203	AAT203_2	245	245	CACTCCAACCTGGGTAACAA	CCACAGTTGGGTCTCCAAAG	(AAT)10	CACTCCAACCTGGGTAACAATAGCGAAACCCTGTCTCAAAATAATAACAAC[AATAATAATAATAATAATAATAATAATAAT]GTGTTTTTAGCAACTTGGATAGAGCTGGAGGCCATTATTCTAAGTGAAGTAACTCAGGAATGGAAAACCAAATACTGTATGTTCTTACTTATAAGTGGGAGCTAAGCTATGGGTACACAAAGGCATACAGAATGATATAATGAACTTTGGAGACCCAACTGTGG
2	52	*	ATA29E07	ATA29E07M_2	82	83	AAGGCCCTGTCTCAATAATA	TTGACTATCTACTGAGCCATTG	(AAT)9	AAGGCCCTGTCTC[AATAATAATAATAATAATAATAATAAT]AAATAATGAGGATCCACAGCCAATGGCTCAGTAGATAGTCAA
2	13	*	ATA47C04P	ATA47C04P_2	101	107	TCTCTCACACAAAAAAACCC	GTTTCTTAACATATCCTTCCCCTTCCA	(TAA)12	TCTCTCACACAAAAAAACCCAAT[TAATAATAATAATAATAATAATAATAATAATAATAA]TATTGAGGGTGGGAAAAAACTCTGGAAGGGGAAGGATATGTT
2	10	D2S1352	ATA27D04	D2S1352	112	112	TAACTATGTCATCTAGCCAAATGA	AGTGGGTAGATCCTATGTGAGC	(TTA)8	TAACTATGTCATCTAGCCAAATGAATATATTCTAATATATGAAAGAAGTTTTATT[TTATTATTATTATTATTATTATTA]TTGTATGAGCAGCTCACATAGGATCTACCCACT
2	10_13	D2S1353	ATA27H09	D2S1353	152	152	CCAGGGACATTGCTTAACAT	GAGCAGGATTTGTAACCCTG	(AAT)14	CCAGGGACATTGCTTAACATCTCGTAGGACAGCCCACCCTTTTGC[AATAATAATAATAATAATAATAATAATAATAATAATAATAAT]ATAATAATATTGGTATTATTATCTGGCCCAAAACATCAATACTGCCAGGGTTACAAATCCTGCTC
2	52	*	ATA16D09	ATA16D09_2	168	168	CTAAACTGTCTTTTTATCTGATCCG	AGAAACAGGAGAAATTCAGTAAGG	(AAT)15_(N)3_(AAT)5	CTGTCTTTTTATCTGATCGGCAGAGATTGTTTCCCGGATTCAGGGAAGAAAACAGTGGGG[AATAATAATAATAATAATAATAATAATAATAATAATAATAATAAT]AAA[AATAATAATAATAAT]AAAATCTCACTTTCACTGAAGCCTTACTGAATTTATTCTGTTTCT
2	10	D2S1356	ATA4F03	D2S1356	238	238	AGGGCAAAACCGCATCTCTA	TTCTTGGGCTCCAGGATG	(TAA)11_(N)11_(GAA)4	AGGGCAAAACCGCATCTCTACTAAAAGTACAAAAATTAGCCAGGTGTGGTGGTGGGCGCCTGTAATCCCAGCTACTTGGGAGGCTGAGGCAGGAGAATCGCTTGAGCCCGGGAGTCACTGCACTCCAGCCTGGGAGACAGAGCGAGACTTTTTCTC[TAATAATAATAATAATAATAATAATAATAATAA]AATAATAATAA[GAAGAAGAAGAA]CTGCACTGCATCCTGGAGCCCAAGAA
3	13	*	AAC023	AAC023_3	210	210	ACCATGCTTGGAAAACTTGC	ATTGCCTAATGTCCCCCAGT	(AAC)14	ACCATGCTTGGAAAACTTGCTTCCAAAATCATCGCTTGGTTGGGTGTATTTTTTTCAGTTTTGAATCCTTTCCCCTCCATCA[AACAACAACAACAACAACAACAACAACAACAACAACAACAAC]AGCGCAACTCACTTTCCAGTCAATCTTGAGTGGGGTTCTTGACTAGGGGTGCTGCCTCCACCCTCAACTGGGGGACATTAGGCAAT
3	13	*	AAT071	AAT071_3	182	182	GTTGCACTGAGCAGAGATCG	AAAGATTTAATGCAGCCACAAA	(AAT)14	GTTGCACTGAGCAGAGATCGCGCCATTGCACTCCAGCCTGGGTGACAAGAGCAAGACTCTGTCTCAAA[AATAATAATAATAATAATAATAATAATAATAATAATAATAAT]AAGCCTTGTAAATGTAAATCTCAAGTCAAACAATTTTTATTAACATATACTTTGTGGCTGCATTAAATCTTT
3	52	*	AAT264	AAT264M_3	206	207	ACGAGTTAGTGGGGGCAGT	CACATTGGGCCACACATAAA	(ATA)14	ACGAGTTAGTGGGGGCAGTGCACTAGCATGGCACATGTATACTTATGTAACTAACCTGCACATTGTGCACATGTACCCTAAAACTTAAAGT[ATAATAATAATAATAATAATAATAATAATAATAATAATAATA]AAAAGATTTTGGGGGGGACTTTTATTTTAGCTCATCAGCTATCATTGGTGTATTTTATGTGTGGCCCAATGTG
3	52	D3S2415	ATA21H07	ATA21H07M_3	117	118	TACTTAAGACTTTGCTAAATTGCC	TTTTTCAGCATACACTGGAGG	(AAT)8	TACTTAAGACTTTGCTAAATTGCCTTTA[AATAATAATAATAATAATAATAAT]AAAATAGGAAACACTTCCTCCCAGCCTTGCAAGGGTTGGAGCCCCCTCCAGTGTATGCTGAAAAA
3	52	*	ATA57D10	ATA57D10M_3	170	171	AAGTGCACCTCCTGCACTAC	CTCACTGCTGACATGTGGAA	(AAT)15	AAGTGCACCTCATGCACTACAGGTGACCTGCAGAAATTGTTTTATTTCTCTTCCTTGTGTTTGA[AATAATAATAATAATAATAATAATAATAATAATAATAATAATAAT]GAACACAGCTTTAAAGTCAGAAGAGTAATATTGGATTTATATTCCACATGTCAGCAGTGAG
3	52	*	ATA85B10	ATA85B10P_3	106	112	TGTTCTGGGATCCATTTTTG	AGCCAAACCATGTCACTCAT	(TTA)11	TGTTCTGGGATCCATTTTTGTCTTT[TTATTATTATTATTATTATTATTATTATTATTA]TTTATTTTTTCTTCTCTGTTGTTTCTACATGAGTGACATGGTTTGGCT
3	10_13	D3S2409	ATA10H11	D3S2409	118	118	GGTGACAGAGACTCTTGTCTCA	CATTCTGGTTGGGGAACATA	(AAT)13	GGTGACAGAGACTCTTGTCTCAAA[AATAATAATAATAATAATAATAATAATAATAATAATAAT]AAATACTCATTATCAAAACTATATTGTCTAAAGGGTATGTTCCCCAACCAGAATG
3	10_13	D3S2418	ATA22E01	D3S2418	95	95	GTACATTCTGCACACGTACCC	AGGACTGTAGGATTCCAAAGG	(ATA)10	GTACATTCTGCACACGTACCCCAGAACTTGAAGT[ATAATAATAATAATAATAATAATAATAATA]AAGACTGTTACCTTTGGAATCCTACAGTCCT
3	10_13	D3S4523	ATA34G06	D3S4523	234	234	GATCACAGGTTAATGGGTGC	GTTGTTTGCCCTACAACCTG	(ATA)9	GATCACAGGTTAATGGGTGCAGCAAACCACCATGGCACGTGTATACTTATGTAACAAACCTGCACGCTTTGTGCATTTATCCCAGAACTTAAAAT[ATAATAATAATAATAATAATAATAATA]ATGATAATAGAATAGTGCTCTCACTTCAGTAACAACAAAAAATGCTGGACAAACTTTAAATTAACAACTTTTATTAAACTTATCAGAGAACTCAGGTTGTAGGGCAAACAAC
3	52	*	TAT024	TAT024Z_3	145	145	GGCTTGCTGATGTTTGGTTT	ACAGCTGGAGAAGGTGGAGA	(TAT)12	GGCTTGCTGATGTTTGGTTTAATTCGGTGGACCCTGGTTTTTTCAGACTTGATTTTGTCACCTAGTAACAGA[TATTATTATTATTATTATTATTATTATTATTATTAT]TTGAGATCTTGGGTTTTTCTCCACCTTCTCCAGCTGT
3	52	D3S1752	ATC3D09	ATC3D09_3	192	192	CTCAGGGTCTTGCGTTATTG	GGAGGGGAAATGTCTGTTTT	(ATG)12_(N)3_(ATG)5	CTCAGGGTCTTGCGTTATTGCTCCTGCTGCCCACG[ATGATGATGATGATGATGATGATGATGATGATGATG]CTA[ATGATGATGATGATG]ACAGCCACCTTTTTCTGGAAGGAGGTGCTGAGCAAGGTCTCCGGCTGAAGGCTGCTGCAAGTTGCTCACAAAGGAGCTATGCTAAAACAGACATTTCCCCTCC
3	52	D3S2422	ATC4D07	ATC4D07_3	219	219	ACTGAGAAAGTCTTTCTGTGCC	GTTCACCATCTACAGTGGGC	(ATT)4_(ATC)10	ACTGAGAAAGTCTTTCTGTGCCATTTTTCCAATAGCATGTGCTTATTTCTGTGTCACATTTTGGTAATTCTCACAGTATTGCAAACTAT[ATTATTATTATT][ATCATCATCATCATCATCATCATCATCATC]AGTATAGTCGTCTGTGATCAGTGATCTTTGATGTTACAACCATAATTATTTTGGGCACAAAGAACCATGCCCACTGTAGATGGTGAAC
4	52	*	AAT246	AAT246_4	233	233	GGGTCCAGCCTCTGTGTCTA	GAGTTCAAGGCTTCGGTGAG	(ATT)12	GGGTCCAGCCTCTGTGTCTAGTACTTGAGGTAAGAAGGGACAGAGACCGGGAACCTAGAATGTTCTCATCACAATGGAACAAAATACTAAGCCCTATTACTGCGAGAACCCTG[ATTATTATTATTATTATTATTATTATTATTATTATT]TTATTATTTTAGAGACAGGGTCTCGCCCTGACACCGAGGCTGCAATACAGTGGTATAATCACAGCTCACCGAAGCCTTGAACTC
4	13	D4S3242	ATA21F01	ATA21F01_4	259	259	GGTTTAAAAATACATCATGTGGC	ATGACCAAAATGAAAATCACTG	(ATA)15	GGTTTAAAAATACATCATGTGGCCAAAGAATGAGAAAGGACAGAATTAACCAAGGATTCTTAATTGTTAATTTGAAGAACACATTAACCAGAAAGCTTAAACATTATTATTAAAATAAATTATTTCATTTGCACACAATGATAATAATGATG[ATAATAATAATAATAATAATAATAATAATAATAATAATAATAATA]TGTTGTTTGCTTTCCTTAACTGAATTTCATCAAATTCATTCAGTGATTTTTATTTTGGTCAT
4	13	*	ATT015	ATT015_4	294	294	AGCACCCATATTTGCAGGAA	TCACACTCTGGGGACTGTTG	(TTA)15	AGCACCCATATTTGCAGGAAAAAGGGAAATTTTTATTTTTTATTTATTTATTTTTTTCATTGGTGAATTTTATTTATTTTATT[TTATTATTATTATTATTATTATTATTATTATTATTATTATTATTA]TACTTTAGTTTTAGGGTACATGTGCACAATGTGCAGGTTAGTTACATATGTATACATGTGCCATGCTGGTGTGCTGCACCCATTAACTCGTCATTTAGCATTAGGTATATCTCCTAATGCTATCCCTCCCCACTCCCCCCACCCCACAACAGTCCCCAGAGTGTGA
4	13	*	ATT077P	ATT077P_4	165	171	CACTGCCCCAGTGATACAAA	GTTTCTTAGGATACGGAGGTTGCAGTG	(ATT)11	CACTGCCCCAGTGATACAAATAGATAGAACAAAACAAAATTAGATCTCAAGTGA[ATTATTATTATTATTATTATTATTATTATTATT]TTTGAGACGGAGTCTCGTTCTGTCACCGAGGCTGGAGTGCAGTGGCGCGACCTTGGCTCACTGCAACCTCCGTATCCT
4	10_13	D4S2361	ATA2A03	D4S2361	156	156	CCACGTGACTTTCATTAGGG	ACACCATCATGGCGCATG	(TTA)13	CCACGTGACTTTCATTAGGGCACTCTTGGGATGCAAAAATTCTT[TTATTATTATTATTATTATTATTATTATTATTATTATTA]TACTTTAAGTTCTAGGGTACATGTGCACAACGTGCAGGTTTATTACATATGTATACATGCGCCATGATGGTGT
4	10_13	D4S2394	ATA26B08	D4S2394	248	248	ACTGGTATGTCCTAACCCCC	GATCTGCAGTTGGATTCTGG	(ATT)11	ACTGGTATGTCCTAACCCCCATTTCTGCAC[ATTATTATTATTATTATTATTATTATTATTATT]ATCCTTCAAGTACTCACTTCAAATGAAATTCCTCTATGTAAGTGCCTTCTAAACTATTTCCCTATTGGTTTTTCTTTACCATATTTCTTTGATATTTCCAGAGCACAAATTTTATTCTATTCAGAGCTATTCAATGACATTGCATGCTATGCTCATTTAAACTCACCAGAATCCAACTGCAGATC
4	10	D4S2397	ATA27C07	D4S2397	137	137	CATGCACACCAAAACAAGAA	GCAACAAACCTGCACATTCT	(ATT)12	CATGCACACCAAAACAAGAAACACTTTTCATTCCTCATTTTCCACTATGATTTC[ATTATTATTATTATTATTATTATTATTATTATTATT]ATGCTTTAAGTTCTGGGATACATATGCAGAATGTGCAGGTTTGTTGC
5	13	*	AAT013	AAT013_5	275	275	GCTGTGGTGAGCTGTGATTG	ATTTGCTTTCAACCCCACTG	(ATA)15	GCTGTGGTGAGCTGTGATTGTGCCACTGCACTCCAACTTGGGCAACAGAGTGAGACCCTGTCTCAG[ATAATAATAATAATAATAATAATAATAATAATAATAATAATAATA]AAAAAATGTAACTTAGAAGATTTGAGGATTAATTAAGACAGTGTTTATCAAGTACCTAGAATAATATCAGGTGCTTAGTAGATGCTCAATAAAGGGTAGGTCTGCTTTTCTAATTTCTCCCTTTAGGGTGCCAAGAGAAACTGGCAGTGGGGTTGAAAGCAAAT
5	52	*	AAT248	AAT248P_5	180	180	ACAAGGTGGGTGAACCTGAA	TCTCCCCAGTCCTTGATAGC	(AAT)9	ACAAGGTGGGTGAACCTGAAAAACATTCTAAATCAAATAAGCCAGATACAGAAGGAAAAATATAGCATGGTCTTACTTATATGTGG[AATAATAATAATAATAATAATAATAAT]AACAACAATAAACTGCAGTGCATTAATAGAAACAGAGTAGAATGGTGGCTATCAAGGACTGGGGAGA
5	52	*	AAT255	AAT255_5	165	165	CCCACAGCACCAGTACATTG	AGGTCAAGGCTGCAGTAAGC	(ATT)14	CCCACAGCACCAGTACATTGCTTTTTCGTTGCATTTTAGTTTGCTCAC[ATTATTATTATTATTATTATTATTATTATTATTATTATTATT]TCTGAGACAGGGTCTCATTCTATTGGCCAGGCTGGAGTCCAGTAGCACAATCATGGCTTACTGCAGCCTTGACCT
5	52	*	ATA092	ATA092P_5	230	236	ATCCACGCAAAAGACCAAAT	AAAACACCATGAGGCAGGAT	(ATA)13	ATCCACGCAAAAGACCAAATTAAAAGCGAGGAGAAATACCTAATGTAAATGACAAGTTAATGGGTGCAGCACACCAACATGGCGCATGTATACATATGTAACAAACCTGCACGTTGTGCACATGTACCCTAGAACTTAAAGT[ATAATAATAATAATAATAATAATAATAATAATAATAATA]AAGCGAGGGTGGGTATCTAGCCTATTCTTATCCTGCCTCATGGTGTTTT
5	52	*	ATT079	ATT079P_5	145	151	CCTGGGCAACAGAGTGAGAC	GTGGCAGGATTGATTTGCTT	(ATT)15	CCTGGGCAACAGAGTGAGACTCTGTCTCAAAAGTAATAATAAA[ATTATTATTATTATTATTATTATTATTATTATTATTATTATTATT]GCTATGCTGTATACAAATAATCCGGCCAAGTATATTAAAGCAAATCAATCCTGCCAC
5	10	D5S2488	ATA20G07	D5S2488	268	268	TTCCCTCACTATCTGCCTAA	TGTGAGCCAGACATTAAACA	(TTA)15	TTCCCTCACTATCTGCCTAATTTCTTCTTAACTCCTATATCATTGTTTCTGCTTATTGTTGGTTT[TTATTATTATTATTATTATTATTATTATTATTATTATTATTATTA]TAGGCTGCCTCTGTGCCAAGGCCCAGCCTGAGGTGTAACCGTAAGGTCATTTCAGTTCCTTCTGAGCCTGGTCCTTTCTTTGAGCATACATGGTCATTTTCTAATTTTCCTTGTATACATTTTTTTAAAATGTCCTAGTGTTTAATGTCTGGCTCACA
6	52	*	AAT256	AAT256P_6	196	196	TGGCCTTACAGAGCCCTAGA	TGAGGCATGAGAATTGCTTG	(TTA)13	TGGCCTTACAGAGCCCTAGAGACAAATTCATTTTGCTTTTTTGTTTTATTATTG[TTATTATTATTATTATTATTATTATTATTATTATTATTA]TTTGAGATGGACTATTGCTCTGTCACCCTGGCTGGAGTGCAGTGGCGTGATCTCGGCTCACTGCAATCTCTACCTCCTGGGTTCAAGCAATTCTCATGCCTCA
6	13	D6S1022	ATA12D05P	ATA12D05P_6	131	137	AAAGTGAGACTCCGCCTCAT	GTTTCTTCACCTCAGCCTCTTTGGTAG	(AAT)14	AAAGTGAGACTCCGCCTCATCTCTACAA[AATAATAATAATAATAATAATAATAATAATAATAATAATAAT]AGTAATTAGCTGGGAGTGGTGATACATGCCTGTGGTCCCAGCTACCAAAGAGGCTGAGGTG
6	13	D6S2434	ATA50C05	ATA50C05_6	225	225	TTTGGAAAGAATCTGTATTATCTTT	GCATAATGCACATGCCTGTA	(ATT)16	TTTGGAAAGAATCTGTATTATCTTTAAAGCAAAAC[ATTATTATTATTATTATTATTATTATTATTATTATTATTATTATTATT]TTGAGATAGAGTCCTGCTCTGTTGCCCAGGCTAGAGTGCAGTGGCACAATCTCAGCTCACTGCAACCTCTGCCTCCTGGGTTGAAGCAATTCTCCTGCCTCAGCCTCCTGAGCAGCTGGAACTACAGGCATGTGCATTATGC
6	13	D6S1035	ATA6C09P	ATA6C09P_6	137	143	ACTTGAATCCAGGCATTCAG	GTTTCTTAAAACTCAAGCTCAGAAAGGC	(TAA)16	ACTTGAATCCAGGCATTCAGGACCAGCCTGGGCAACACAGTGAGATCCCATCTC[TAATAATAATAATAATAATAATAATAATAATAATAATAATAATAATAA]AAAGTAAATAAATAGCCTTTCTGAGCTTGAGTTTT
6	52	*	ATC033	ATC033_6	175	175	CAGGAGACAAGCACCCTCAT	GCAGGACTTGGCACACAGTA	(ATC)14	CAGGAGACAAGCACCCTCATGGCAAGGAGCTCCCAGTCTCCATAAGGGGAGAAAAGATATTTCCCT[ATCATCATCATCATCATCATCATCATCATCATCATCATCATC]ACCATCACCATCATCATCGTCATCATAGCCAGCATTTATTGAGTACCTACTGTGTGCCAAGTCCTGC
6	10	D6S1027	ATA22G07	D6S1027	131	131	CGTTCTGCACATGTATCCTG	TGCTCTGTCTATGGAGTAGCC	(ATA)13	CGTTCTGCACATGTATCCTGGAACTTAAAGTATT[ATAATAATAATAATAATAATAATAATAATAATAATAATA]AAGCAAGTTTATGAAGAAAGTAAAGGAATAAAAGAATGGCTACTCCATAGACAGAGCA
6	10_13	D6S1031	ATA28B11	D6S1031	258	258	CCTGATGGTCATGTGTCTGA	CGCTCATTTTATCTACCTAACC	(AAT)14	CCTGATGGTCATGTGTCTGAATATTTACATTTGAATGAGCTGCACAAACTTATGTAAACTTTCATGTAATCCCTCTATGTTTAGTTCTGTGCCCTTTGTTTAGTTCCAACCCATTGATTTTTCTGCCATCAATGAGTTCAGAGTTTCTCTGGTAA[AATAATAATAATAATAATAATAATAATAATAATAATAATAAT]CATCTAGAATTGCATTTTGCTAAACTTATAACCTGAAAGTAGGTTAGGTAGATAAAATGAG
6	52	*	TAT026	TAT026P_6	135	141	CAGTGATGCCCACAGATTCTT	GCTGAAACTCACATGGGTCA	(TAT)15	CAGTGATGCCCACAGATTCTTTAGTTACAATGACCATCTAAACTTTGCTTTCAG[TATTATTATTATTATTATTATTATTATTATTATTATTATTATTAT]TTCGGTATAACTATCATGACCCATGTGAGTTTCAGC
6	10_52	D6S1006	ATC4D09	D6S1006	197	197	ACCAACCCCACTAAGGTACC	AGGTTGATGGGTGTAGCAAA	(TCA)8_(TTA)7	ACCAACCCCACTAAGGTACCATTGCGCTTCCTGTAAAAATTCTTAACTAATGGCTTAAGAAGGACATCT[TCATCATCATCATCATCATCATCA][TTATTATTATTATTATTATTA]AGTTCTGGGATACATGTGCAGAACGTGCAGGTTTGTTACATAGGTATACATGTGCCATCGTGGTTTGCTACACCCATCAACCT
6	10	D6S1021	ATA11D10	D6S1021	140	140	TTGGAAGACATTTGCAGTCA	TGTCCAGGAATATCACCACA	(AAT)4_(N)2_(AAT)10	TTGGAAGACATTTGCAGTCATAATTTTGAAGTTTCTAAGACAAGATTCTTACGTGGAAAC[AATAATAATAAT]AT[AATAATAATAATAATAATAATAATAATAAT]TGATATGTTTCTTCTTTGTGGTGATATTCCTGGACA
6	13	*	TTA032Z	TTA032Z_6	190	190	GGTCTTCCTTGTGGTTTTTCA	CCTCAAACTTCCCACAGGAG	(TTA)6_(N)3_(TTA)7	GGTCTTCCTTGTGGTTTTTCATTTTCTTATAAGCCCTTAACTTTTGGCTAACCTGAGCCACTTACCCTATATACT[TTATTATTATTATTATTA]TTG[TTATTATTATTATTATTATTA]TTTTACTTTTTTTTCTCTCCTATATACATTTTGCTAGTCTCAAAATGATCCTGCTCCTGTGGGAAGTTTGAGG
7	52	*	ATA55A05	ATA55A05_7	142	142	AAGTGCCAAGCACAACATCT	ACTCTACTCCCGTCTGGGTG	(TTA)15	AAGTGCCAAGCACAACATCTGGCACAAAGTAAGCACTTTGTAGGTAGATACTAT[TTATTATTATTATTATTATTATTATTATTATTATTATTATTATTA]TTTGAGATGGAGTCTTGCTCTGTCACCCAGACGGGAGTAGAGT
7	52	*	TAT028	TAT028P_7	139	145	GGTGGAGCTGAGAAGTACAGG	CCCCAAATCCGTTTTATCAT	(TAT)10	GGTGGAGCTGAGAAGTACAGGAAAGATAAGTGCTTAGACTTTATGTAGTCTATGAACCATTTA[TATTATTATTATTATTATTATTATTATTAT]CATTATTATTTTAGTTTTAGGATGACATGATAAAACGGATTTGGGG
8	52	*	AAT076	AAT076_8	211	211	CCTGGGCAACAGAGCTAGAC	GCTTCATACAAGCGAAGATGG	(AAT)13	CCTGGGCAACAGAGCTAGACTCCATCTC[AATAATAATAATAATAATAATAATAATAATAATAATAAT]TTGGACTTACAGAATAATCAGATGAGATCGTGGCTAAACTGAAAGGAAATTACCACCATCTAGAGATGAATAACATAATTGATGGATCTTTGTATCTCAGCTTGTTTTTAAGACAGGATAAGACCATCTTCGCTTGTATGAAGC
8	13	*	ATT023	ATT023_8	184	184	CTGGCTGCAGTCTCGTCATA	CCACAGAGAGGTTGGAGGAG	(TAT)9	CTGGCTGCAGTCTCGTCATAGGTGG[TATTATTATTATTATTATTATTATTAT]TACTACTACTTTGTAAGTGTATGAAAGAGAGGGTTAGCAAGTTACACAACATCACACAAATAGCCACTGAAAGTGGACCCGGTCGGTTGAGCGAGTTGGACTCATACTATCTCTCCTCCAACCTCTCTGTGG
8	13	*	ATT070	ATT070_8	207	207	CCTCATTGTCGAGGCAGAAT	GGCAGTAGAGCCAGACCTTG	(ATT)15	CCTCATTGTCGAGGCAGAATTAGAAGATTCTTTCCATGTTAAAATTCCTTCCTCTTCCTCTGACCCAGGAGGCCTAGTTAGGACCCTATGCTTACTGCTATTATATCTATGGCATCACTTATCACATGGTATTGTA[ATTATTATTATTATTATTATTATTATTATTATTATTATTATTATT]TTGAGTCAAGGTCTGGCTCTACTGCC
8	13	*	TTA024	TTA024_8	161	161	CCATGACCACACTTTTCAACA	TGACGAGTTAATGGGTGCAG	(TTA)9	CCATGACCACACTTTTCAACATTTCCCCTCTAAGTTTCATTCAGCTTGT[TTATTATTATTATTATTATTATTATTA]TACTTTAAGTTTTAGGGTACATGTGCACAATGTGCAGGTTAGTTTACATGGGCCATGGTGGTGTGCTGCACCCATTAACTCGTCA
9	52	*	AAT261	AAT261_9	137	137	TCTTTTCTCCAGCCACATCC	GATCGCGCCATTGAACTC	(ATT)16	TCTTTTCTCCAGCCACATCCCTTTGATCATCTCCCTC[ATTATTATTATTATTATTATTATTATTATTATTATTATTATTATTATT]TTGAGATGGAATTTCACTCTTGTTGCCCAGGCTGGAGTTCAATGGCGCGATC
9	52	D9S911	ATA18C09	ATA18C09P_9	136	142	TCAAAGCTTACTGTAGAGGTATGG	CCTGGGAGAAAGTACTTCCA	(AAT)15	AAGCTTACTGTAGAGGTATGGCTTTAAA[AATAATAATAATAATAATAATAATAATAATAATAATAATAATAAT]CAGAATACATTTTGAATACAAGTCCTTTGTCAAAATTAGGATTTGGAAGTACTTTCTCCCAGG
9	52	*	ATA42G04	ATA42G04P_9	188	194	TTGGCACACTATGGGTATCC	CTATGTGATGGAGGGAGGAA	(TTA)16	TTGGCACACTATGGGTATCCATTAGTGGTTCAAATTGTTATGATTCTTTGTTTTGACTCAAGGATCCTTGGAGATTTCCTAATAAAGGGAACTGTTGCATTTCAAAAGAT[TTATTATTATTATTATTATTATTATTATTATTATTATTATTATTATTA]CCAGGAAAAATTCCTCCCTCCATCACATAG
9	52	*	ATA65H08	ATA65H08P_9	198	204	CCTGGAACAAGCAGCTACAT	CCATGTACTTCCCTGTTTGG	(TTA)13	CCTGGAACAAGCAGCTACATTCCTCTCATTTATTTTAAGCTGTGTTAGCCTATGAACAAGTAAATACGTCTCATCTCAATAGTGTTTAGTACACAGAAAGGAAATTACCTACTTGGC[TTATTATTATTATTATTATTATTATTATTATTATTATTA]TTTTCAGTGCAGGAAGAGTTTTCCAAACAGGGAAGTACATGG
9	10	D9S2157	ATA59H06	D9S2157	148	148	AAAGCGAGACTCTGTCTCAA	CTACTGCTGGGAATACCAGA	(ATA)10	AAAGCGAGACTCTGTCTCAAT[ATAATAATAATAATAATAATAATAATAATA]AATAAAATTTATACCAAAGAGGATAGCATTTTCCCTCTCCCAATCAGCAAGGTAGGTTCATTTTTGTTTTCATAACCTCTGGTATTCCCAGCAGTAG
9	10	D9S910	ATA18A07	D9S910	127	127	AAGTCAGTTAGCTGAAGGTTGC	TATATGAAGTGCTTAGAAAAAGTGC	(ATA)14	AAGTCAGTTAGCTGAAGGTTGCTACCTTCTGTTTGCAGCTGCTG[ATAATAATAATAATAATAATAATAATAATAATAATAATAATA]ATGATACTATGTGTTCAGCACTTTTCTAAGCACTTCATATA
9	13	*	MFD455-AAT052	MFD455-AAT052_9	288	288	TTCAGATGCCAGCTTCAAGA	GATGAGCCAGGAAGCCATAA	(AAT)10	TTCAGATGCCAGCTTCAAGAGGGACCCCCAGGCCAGCCACGCTTCTGATCAGCCAGCTACAAATTTGGGAGTTTCTATAACCTGTTAGCTTGAAAATAGGAGAAAACAAAGCA[AATAATAATAATAATAATAATAATAATAAT]TTGGGAGTTTCTATGATACCTGTTAGATTAAATAATTCACTACAATGACTCACAGAATTCCAAAAAGTACTCTGGTTACTATCAGAGTATTATGATAAAGGGTGAACATCTTTTTGTGCCTTTATTTATGGCTTCCTGGCTCATC
9	52	*	TAA005	TAA005_9	149	149	TTCTTAACCCCCATTTTGAGA	AGTTGCCCTGACAATGGACT	(TAG)5_(TAA)13	TTCTTAACCCCCATTTTGAGATAA[TAGTAGTAGTAGTAG][TAATAATAATAATAATAATAATAATAATAATAATAATAA]ATGTACTTATAGCCCTATGTTTGTTTTAACTGGCACCCAAAGGGAGGGATCAGTCCATTGTCAGGGCAACT
10	52	D10S1220	ATA20B07	ATA20B07_10	240	240	GATTGCTTTAGAAGTGGGCA	TGTAGGTTTTCACATGTTCAGC	(AAT)12	GATTGCTTTAGAAGTGGGCAATTATAGCCACTAGAGCATCTATGTAGATTTTATTTTGTTTCAGTGCTAACTAGGTTCTGAAGGTTGAGGACCTAAAATGAAGGAGAATACAAAAGATGTGGAAAGCAAGCAAACAAATTTATAATGAATTTCAAATTA[AATAATAATAATAATAATAATAATAATAATAATAAT]TGGAAAGGAGGAAGAGAGGAACGGCTGAACATGTGAAAACCTACA
10	52	*	ATA44G07	ATA44G07M_10	119	120	GAGGAACTACTTCATATCCACTAGG	TGTGTGAGGGTTCCAATTCT	(AAT)12	GAGGAACTACTTCATATCCACTAGGATGGC[AATAATAATAATAATAATAATAATAATAATAATAAT]AAAAAAAGAAAAAAAGTGTTGGTGAGGATATGGAGAATTGGAACCCTCACACA
10	52	*	ATA80B10Z	ATA80B10Z_10	171	171	AGCACTGTGGCAGAGATTTC	GAAGTCAACCCTGAGTCAGG	(AAT)14	AGCACTGTGGCAGAGATTTCAAAAATAGTTTGGTTAGTTGGTGCCTATTTGGTGGTCAAGACCCAAAAACATGAGGGCAGAAC[AATAATAATAATAATAATAATAATAATAATAATAATAATAAT]AGAGCATACCCTTTTCTTCCCAAATTCCTGACTCAGGGTTGACTTC
10	10	D10S1208	ATA5A04	D10S1208	193	193	TGCCACTGACTTCATTGCTA	TTCAGTCTTGATCTAGTGCTCC	(AAT)14	TGCCACTGACTTCATTGCTATTGTTTTTCAACTTTTACTTCCTCCTGCTCTTCAGAGACAGGAGACGGTAAGAGAAATGGCTGCACTCCAGCTTGGGCAACACAGTGAGACCCTGTCTCTAA[AATAATAATAATAATAATAATAATAATAATAATAATAATAAT]AAAAGATGGAGCACTAGATCAAGACTGAA
10	10_13	D10S1221	ATA21A03	D10S1221	206	206	TGCTTACCATAATCAACATTGA	TGCATCCACCTTTGCTATAA	(AAT)13	TGCTTACCATAATCAACATTGATATACATTGTCTTAAAAATACTTAATAGTGTTCTTTGTTCAACTAAATAATAGAGGCATTAACTAGTTTCCTAGTGCTGCCAAAAGAAATTGCTACAAAATTTGTGGCTTAA[AATAATAATAATAATAATAATAATAATAATAATAATAAT]ACAAATCTCTCAATTATAGCAAAGGTGGATGCA
10	10_13	D10S1222	ATA22D02	D10S1222	224	224	CCACCTTTCAACTGTCCATT	CATCACACACCGGGGACT	(TTA)10	CCACCTTTCAACTGTCCATTTCTTT[TTATTATTATTATTATTATTATTATTATTA]TACTTTAAGTTTTAGGGTACATGTGCACAACGTGCAGGTTTGTTACATATGTATACATGTGCCATGATGGTGTGCTGCACCCATTAACTCATCATTTAGCATTAGGTATATCTCCTAATGCTATCCCTCCCCGCTCCCGCCACCCCACAACAGTCCCCGGTGTGTGATG
10	10_13	D10S1225	ATA24F10	D10S1225	179	179	TCCTTTGTCAGTCATGCTCA	GTTACATAGGAAGCCCGGAT	(TTA)13	TCCTTTGTCAGTCATGCTCATACATTTTGGAATCTATTCTTGGATGGCATATCACAATAGCTACTTAGCTCCAGAGACAACAAACTACCACG[TTATTATTATTATTATTATTATTATTATTATTATTATTA]TATTGTATTCATGTTCACTAAGCATTGAATCCGGGCTTCCTATGTAAC
10	10_13	D10S1230	ATA29C03	D10S1230	125	125	GACTCTGCTAAGCACATTTCC	GCACAGAAACAGGAAGTATGC	(TAT)11	GACTCTGCTAAGCACATTTCCTACATAATTTCACCTGACTTTCCTAATAATCCTATGAGTAAA[TATTATTATTATTATTATTATTATTATTATTAT]TGAAACTAGCATACTTCCTGTTTCTGTGC
10	10	D10S1412	ATA31G11	D10S1412	154	154	GCTCCTGCGTACTGAGATA	GCACAGTACTTCTCCCTCCA	(ATA)9	GCTCCTGCGTACTGAGATACTCAAATTTCCTTGGGTCTCTTATTCCTGATTTGTACGTTAAACAC[ATAATAATAATAATAATAATAATAATA]TGTTGGGAACAAATATTTTGTTTCTTTAGTATCATAGGACCATGGAGGGAGAAGAACTGTGC
10	52	*	TTA007	TTA007M_10	199	200	GGCTAATGGCATACTTTGACC	TCAGCTACACAAGGCTGCTG	(TTA)13	GGCTAATGGCATACTTTGACCTTTTTATTTTTATTTCTT[TTATTATTATTATTATTATTATTATTATTATTATTATTA]TTTGAGACACGGTCTCACTCTGTCACCCAGGCTGGAGCGCAATGGTGTGATCATGGCTCACTGCAGTCTCTACTTCCTAAACTCAAGCAACCCTCTCACTTCAGCAGCCTTGTGTAGCTGA
10	52	D10S2322	AAC1C02	AAC1C02_10	173	173	CCTGGGAGTAGCAGCAATAG	CCCTCTCCCTACAATGTCCT	(AAC)11_(AAT)4	CCTGGGAGTAGCAGCAATAGT[AACAACAACAACAACAACAACAACAACAACAAC][AATAATAATAAT]GTAGGCTGTGGGCCTGGGCTGGAACTTCATCTCTATTGCCTCATCCAACCCCCACACGCGGTGTGGCACCTGCCGGAGGGGTCTGGCAGGACATTGTAGGGAGAGGG
11	52	*	AAT224	AAT224M_11	160	161	CCTGGGTGACAGAGCAAGAT	CCTTTTTGTCCTAAGGTCTTTGC	(AAT)16	CCTGGGTGACAGAGCAAGATCCTGTCTCTAA[AATAATAATAATAATAATAATAATAATAATAATAATAATAATAATAAT]AAATACATGGTGAAGACTGAGGACTGTAGACACTACACGTGGAACTTTGTACTCATTTGCAAAGACCTTAGGACAAAAAGG
11	52	*	AAT228	AAT228_11	160	160	CTTGCAGTGAGCTGAGATCG	AAGTTCTTCAGGGCAGTTCG	(AAT)13	CTTGCAGTGAGCTGAGATCGCGCCACTGCACTCCAGCCTGGGCAACAGAGCAAGACTCCATCTCA[AATAATAATAATAATAATAATAATAATAATAATAATAAT]AGAGTAAATGAAATCAGAATTCTGGGATGAAATATACGAACTGCCCTGAAGAACTT
11	52	*	AAT265	AAT265M_11	291	292	CTGAGATCATGCCACTGCAC	AAACAGTGTATGTTTATGCTGCAC	(TAA)6	CTGAGATCATGCCACTGCACTCCTGCCTGGGTGACGGAGTGAGACTCTGTCTC[TAATAATAATAATAATAA]TACAAAGAATACAAAAAAGCATATAGAATAAAGCTATAAAGAAAATATTGTATAGCTGTACAATGTGCTTGTGTCTTAAGCCAAGTGTTAATGCAATAGAGTCAAAATGTTTTTAAAAAATTAAAAAGTTTATAAAGTAAAAACTTACAGGAAGTTAAGGTTAATTTATTGTTGAAGAAAAAAAAATTTAAGTTTAGTGCAGCGTAAACATACACTGTTT
11	52	*	AAT268	AAT268_11	135	135	GTTTGGTCCTGGGTGCTTTT	GAGGAATCAAATCTAATCACCTCA	(TTA)12	GTTTGGTCCTGGGTGCTTTTTAAAATTATTACTTATTTATTTAT[TTATTATTATTATTATTATTATTATTATTATTATTA]TTTTGGTTGATAGGCTTGTTGGGTGTTTTTCTGAGGTGATTAGATTTGATTCCTC
11	52	D11S2358	ATA25D12	ATA25D12_11	261	261	ACCACCCATTTCCATAATTG	GCACAGCTTGAGGGTTTAAT	(ATT)13	ACCACCCATTTCCATCATTGCCTAAACTCGTATTTCAGGTTTACTTTAGAATGCCCTTGGCCAAGAAGAGGGATCTATTCAGTTGGTTGAAGGACTTAGA[ATTATTATTATTATTATTATTATTATTATTATTATTATT]TTGGTTTACAGGATGATGCTCTCAAGCTTCTATTGTGTTGAAACTGCCATTGCAAAATTATAACCGACTTAGAAAGATCTGGCTTAACCAGCTCCATCTTGCATTAAACCCTCAAGCTGTGC
11	13	D11S2360	ATA27C11	ATA27C11_11	191	191	GTTAATGGGTGCAGCGCC	TCAATTAGCTTGACCTGATGG	(ATA)9	GTTAATGGGTGCAGCGCACCAGCATGGCACATGTATACATATGTAACTAACCTGCACATTGTGCACATGTACCCTAAAACTTAAAGT[ATAATAATAATAATAATAATAATAATA]AAAACAAACAAACAAAAAAAGAAAATAATGTGTAGTTTACATCTATTTATAAATTCCCATCAGGTCAAGCTAATTGA
11	10	D11S2362	ATA33B03	D11S2362	106	106	CCTGATCTGGAATGAACTCA	TAGTATCCACTTCCTGGGGT	(AAT)15	CCTGATCTGGAATGAACTCAG[AATAATAATAATAATAATAATAATAATAATAATAATAATAATAAT]AAAAGTAAAAGGACTGGGAAACCCCAGGAAGTGGATACTA
11	10	D11S4459	ATA9B04	D11S4459	248	248	ACCCGTAATCTGTCTCTCCC	AGCCATGAAAACATCTGGA	(TTA)11	ACCCGTAATCTGTCTCTCCCTTACCTAAAGAACCTTATCTCCTAACACTCACCACACTGACCTCCTCCTTCCTTCTGCCCTAGCCTCAATGGCTTTCTCACTTTTTCTCAAATGTGCCGTCTCTGTCCCAGCATCAAAGAT[TTATTATTATTATTATTATTATTATTATTATTA]TACTTTAAGTTCTAGGGTGCATGACTGTCTGTTCCCTCTGCCTGGAACACTATACTCCAGATGTTTTCATGGCT
11	10	*	ATA34E08	NA-D11S-1	163	163	TGCACCACTTCATATTTCCA	CTACCTCATAGCCAGGAGG	(AAT)13	TGCACCACTTCATATTTCCATCAACTTGCCAGCATGTCAGCATACAAATGATAAATTAGGATCAAATATCTGCCCATTCTCTCC[AATAATAATAATAATAATAATAATAATAATAATAATAAT]TGTCTTTTATAATGTAGCAGTCCTCCTGGCTATGAGGTAG
11	52	*	TAA003	TAA003_11	196	196	CGAGGGCAATGTATCTCCTG	ATCTGCAGGGCTATGTTCCA	(TAA)15	CGAGGGCAATGTATCTCCTGTTAAAATGTCTAACTTCCTAATGGCTTTTTCCAACTCACTTAGCATTCATTTATCACATTCTCATGTTACTCACTCAGTAG[TAATAATAATAATAATAATAATAATAATAATAATAATAATAATAA]ATAATGTGTTGTAGCAGAGTCAGGGAAAGTTGGAACATAGCCCTGCAGAT
11	52	*	TTA008	TTA008P_11	124	130	CTCCACCCAAAGCCAAAGAT	AGCGGAGATCATACCACTGC	(TTA)13	CTCCACCCAAAGCCAAAGATGCCCCTTAT[TTATTATTATTATTATTATTATTATTATTATTATTATTA]TTGACACAGTCTCGCTCTGTCACCCCAGGCTGGAGTGCAGTGGTATGATCTCCGCT
11	10_13	D11S1993	ATA1B07	D11S1993	222	222	GGACAGATGCTTCCAGAAAA	AGATTATGCATGTGTAAAGAGCC	(ATA)9_(N)4_(ATA)4	GGACAGATGCTTCCAGAAAAGATTATCTTTTATCTGTCACTCTAGGAATAGCTCTGGTCCTATAGCTGCTTATGCTATGATTTAAGCCTTGTATGACATTGCTATGTGTGTCAGACAGGAAAGAGAACACT[ATAATAATAATAATAATAATAATAATA]GCTA[ATAATAATAATA]GCTAACATTTTTTGAACACTGACTAGGCTCTTTACACATGCATAATCT
12	13	*	AAC040Z	AAC040Z_12	314	314	ACACGGTGAAACCCTGTCTC	ACCCCCACCCAGATTTAGAC	(AAC)17	ACACGGTGAAACCCTGTCTCTACTAAAAATACAAAAAATTAGCCAGGCGTGGTGGCGGGCGCCTGTAGTCCCAGCTACTCGGGAGGCTGAGGCAGGAGAATGGCGTCAACCCGGGAGGCGGAGCTTGCAGTGTGCCGAGATCGCGCCGCTGCACCCCAGCCTGGGTGACAGAGCAAGTCTCTGTCTCAAA[AACAACAACAACAACAACAACAACAACAACAACAACAACAACAACAACAAC]AAAAAACAGCTCCTTACATGGGCTTGGTGGGGGTCGTGGGGCAGCATCCGCAGGTCTAAATCTGGGTGGGGGT
12	52	*	AAT142	AAT142M_12	191	192	AGATCGTGCCACTGCACTC	TTTCATTGATGTTGGAAACCA	(AAT)14	AGATCGTGCCACTGCACTCCAGCCTGGGCAACAGAGTGAGACTCGTCTCA[AATAATAATAATAATAATAATAATAATAATAATAATAATAAT]AAATAGAAGCATATTAGAACTCATTTAAGATTCCAAAGGATGAGAAATACCCTAAAAGAGATTATAAATTTGATTAGCTGGTTTCCAACATCAATGAAA
12	52	*	AAT253	AAT253P_12	181	181	CCATTTCCCCACTGAAAGAC	AGCCCAGCCATGATTTGTAG	(ATT)14	CCATTTCCCCACTGAAAGACAGTTTCTCCAAGATGTTTAATCTTAAGCAGTGTCATCATAAGGGCAAAAGAAATGTTGGC[ATTATTATTATTATTATTATTATTATTATTATTATTATTATT]TTTCAAAAATGGCAGCCTGGACAGGGACCTCAGCTCCTCCTACAAATCATGGCTGGGCT
12	52	*	AAT262	AAT262_12	260	260	AGCCTGGGTGACAGAGTGAT	GCCTGGCTTTCAGCAGTTAG	(AAT)10	AGCCTGGGTGACAGAGTGATACTCTGTCCAA[AATAATAATAATAATAATAATAATAATAAT]AAAAATACCCAAACTTGAAACCAAGAAGAAAGCATCTTTATGGATCACTGCAAGCATGAGGGGGGTAAAGCCGTGGGCTTGCAGGGCTCTGGACCCCAAACCAGGCAGCGATGGGAAGGAGTGTGGCTTGGATAGGATAATAGAAACTAAGTGTCTACTCAAGAAACGATAGAACCAGGCTAACTGCTGAAAGCCAGGC
12	52	*	ATA080	ATA080M_12	194	195	GCCTTTGAGAAAAATTGACAGG	CTGACACCATCATCCCCATT	(TAA)11	GCCTTTGAGAAAAATTGACAGGTTGACATATAAG[TAATAATAATAATAATAATAATAATAATAATAA]TACATTGTCTTCCCACATTGCCTGCGTGCACATCATGCCTCCACCTTCTCCCTGTGACTAATCTCAAACAGCACATTCAGCCAGTGCCTCACCTCTGCCATCTGTTAAATGGGGATGATGGTGTCAG
12	52	*	ATA73C05	ATA73C05P_12	197	203	AAATAAATCTGGACTTAAGGAGATC	TGAGGCAGCAGCAGAATC	(TTA)15	AAATAAATCTGGACTTAAGGAGATCATTTTTTAAAATTATTTTATT[TTATTATTATTATTATTATTATTATTATTATTATTATTATTATTA]TTTGAGATAGAGTCTTGCTCTGTCACCCAGGCTGGAGTGTAGTGGCATGATCTCAGCTCACTATAACCTCCGCCTCCTAGGTTCAAGCGATTCTGCTGCTGCCTCA
12	10	D12S1042	ATA27A06	D12S1042	134	134	TATGACGGTGCACCACATAC	AACCTGCATGTTCTGCATAT	(TTA)15	TATGACGGTGCACCACATACTAGTCTCTTTCTTTTTTATTTAATTTAAT[TTATTATTATTATTATTATTATTATTATTATTATTATTATTATTA]TACTTTAAGTTCTGGGTTACATATGCAGAACATGCAGGTT
12	10	D12S2070	ATA25F09	D12S2070	104	104	GGGTCAGCGAATATTTTCTT	TGGCTGACAGAGCCTAAAGT	(TTA)14	GGGTCAGCGAATATTTTCTT[TTATTATTATTATTATTATTATTATTATTATTATTATTATTA]TACTTAAGGCCGGATAGTAAATACTTTAGGCTCTGTCAGCCA
12	52	D12S2068	ATA10H03	ATA10H03_12	271	271	ATAGTGGCGGGCGTCTATAG	CTACATGGTCTCACCCAAGG	(AAT)12_(N)2_(TAA)4	ATAGTGGCGGGCGTCTATAGTCCCAGCTACTCAGGAGGCTGAGGCAGGAGAATGGCGTAAATCCAGGAGGTGGAGCTTGCAGTGAGCTGAGATCACGCCACTGCCCTCCAGCCTGTGCAACTGAGCAAGACTCCGTCTCCA[AATAATAATAATAATAATAATAATAATAATAATAAT]AG[TAATAATAATAA]AAGAACCATACAGACATATTGCCTGGATTTTCACCACTCAACATGAATGTGCTCACCTTCCCTTGGGTGAGACCATGTAG
13	52	*	ATA38B10	ATA38B10_13	143	143	CCATATCAGGTGAATCTTGTAGG	CACGTTCAGGACATGTATTCC	(TTA)13	CATATCAGGTGAATCTTGTAGGATAAAATGTCCATGAGTAAATAGAGTTTTTTTAAATTAAGAAGT[TTATTATTATTATTATTATTATTATTATTATTATTATTA]TATTTACTTTAAGTTCTGGAATACATGTGCTGAACGTG
13	10	*	ATA5A09	NA-D13S-1	149	149	GTGGGCCACAAAGCAAGACT	CACCCCACGTCTAGCTATAG	(TAA)13	GTGGGCCACAAAGCAAGACTTCGTCT[TAATAATAATAATAATAATAATAATAATAATAATAATAA]TTTGCTGATTCCTTTGCCTAGATTTGTGTATTTGGGGCAAGAATCATTGAAATTGTGTCCTACTCTATAGCTAGACGTGGGGTG
13	10_13	D13S779	ATA26D07	D13S779	188	188	AGAGTGAGATTCTGTCTCAATTAA	GGCCCTGTGTAGAAGCTGTA	(TAG)4_(TAA)12	AGAGTGAGATTCTGTCTCAATTAA[TAGTAGTAGTAG][TAATAATAATAATAATAATAATAATAATAATAATAA]TAGGGTAGAGTCACTGAGTTCCTCCTTCACTGTGGATAGCAGCCTCCCAGAGGAAGGAGCCCATCAGAGCTGCTGCATGCCCCAGAGCTGACTGCATACAGCTTCTACACAGGGCC
13	52	*	GTT035	GTT035_13	245	245	ACAGGGGTCAATCACTGGAG	AAAATTAGCCAGGCATGGTG	(GTT)6_(N)1_(GTT)6	ACAGGGGTCAATCACTGGAGGGTAATATTTAGCTATCTTGCTCCACTTTCTGGATTGTCA[GTTGTTGTTGTTGTTGTT]T[GTTGTTGTTGTTGTTGTT]ACAGACTGTCACTGTCACCTGGGCTGGAGTGCAGTGGCATGATCTCAGCTTACTGCAACCTATACCTCCTGGGTTCAGGAGATTCCCCTGCCTCAGCCTCCCAAGTAGCTGGGATTATAGGCACCTGCCACCATGCCTGGCTAATTTT
13	52	D13S770	ACT3F12	ACT3F12_13	233	233	TATTTCCTGGACATCAGGGA	CTCTGGCACCTATTGTTGCT	(CAG)6_(N)36_(TAG)17_(N)12_(CAG)5	TATTTCCTGGACATCAGGGAAGATTTAGTAACAGTAGACAACAAG[CAGCAGCAGCAGCAGCAG]CCGTAGCAGTAGCAGTAACAGCAGTAGCAGCAGCAA[TAGTAGTAGTAGTAGTAGTAGTAGTAGTAGTAGTAGTAGTAGTAGTAGTAG]CAGCAGCGGCGG[CAGCAGCAGCAGCAG]TATTCAGTCAGTCAACAACGAGAGTAGTTATCATGTAGCAACAATAGGTGCCAGAG
14	52	*	ATA069	ATA069P_14	207	213	CAAACCTGCATGTTCTGCAC	TTCATGGCATTTATGACTCCAC	(ATA)13	CAAACCTGCATGTTCTGCACATATATCCCAGAACTTAAGGT[ATAATAATAATAATAATAATAATAATAATAATAATAATA]AAAATAGGATCCAGAATGAAGATAAGCACTAAGTACAAGTTGTCATAGAGGAGAAAATTTAGGAAATATAAAATAGAATGTAGATTTGAATATACTAATTCAAGAGTGGAGTCATAAATGCCATGAA
14	52	*	ATA70B03	ATA70B03P_14	172	178	GACTTTGTAAGGTTTCTTTGTGG	GGCTGAGGTGGGAAGATC	(ATT)15	GACTTTGTAAGGTTTCTTTGTGGG[ATTATTATTATTATTATTATTATTATTATTATTATTATTATTATT]TTGAGACAGGGTCTGGCTCTGTCTCCAGGTTGGAGTGCAGTGGCAGATCAGGGCTCGCTGCAGCCTGGAACTCCTGGGCTCAAGCGATCTTCCCACCTCAGCC
14	13	*	ATA77F05	ATA77F05_14	197	197	GTTTTTACCTTCATGAATCTCTCC	AGGAGGATGCAGGTGAAAGG	(ATT)16	GTTTTTACCTTCATGAATCTCTCCTCCACTTTTTCTATCATTAACATC[ATTATTATTATTATTATTATTATTATTATTATTATTATTATTATTATT]TGAGACGGAGTCTCACTCTGTCACCCAGGCTGGAGTGTAGTGGCGCGATCTTGGCTCACTGTGTCATTAACTTATTTACTTTTTCCTTTCACCTGCATCCT
14	13	*	ATT198Z	ATT198Z_14	165	165	CGTTTCTGTGCCTTAGTTTGC	TGCAGTGAGCCGAGATCTTA	(ATT)13	CGTTTCTGTGCCTTAGTTTGCTCACCTGTAGATGGGGATAATAACAGTGCCTCCCTCAAGG[ATTATTATTATTATTATTATTATTATTATTATTATTATT]TTTGAGACAGAGTCTTGCTCTGTCACCTAGGCTGGAGTGCAGTGGTAAGATCTCGGCTCACTGCA
14	10_13	D14S592	ATA19H08	D14S592	233	233	TTCCAGAGTATTTGCTTAAGAGG	GCATTGTGGGATGAGGTATG	(TTA)15	TTCCAGAGTATTTGCTTAAGAGGATATCCTCCTTCGAGATCTTTATTACTAAAGATTCTTCTTCCGTCT[TTATTATTATTATTATTATTATTATTATTATTATTATTATTATTA]TTTGAGTCTATTTCCTTCTCTAGATAAGCTTTTCTAAGTCTGGGAACATCTCTTGTTCATTTTTGTTTCTCCATCTCACTATACTCTACCCTGTCCCCTCATACCTCATCCCACAATGC
14	10	D14S599	ATA29G03	D14S599	113	113	TTTAACTTACTGGCGCAGAT	ATTTGGAATAAGGCCTGACT	(TAA)15	TTTAACTTACTGGCGCAGATGACAGAGCCAG[TAATAATAATAATAATAATAATAATAATAATAATAATAATAATAA]CAGCAAATATTGCACTGAGTCAGGCCTTATTCCAAAT
15	10_13	D15S652	ATA24A08	D15S652	285	285	GCAGCACTTGGCAAATACTC	CATCACTCAAGGCTCAAGGT	(AAT)11	GCAGCACTTGGCAAATACTCTCAATACAGGAATTTACACAACTCATTTTTATTCATGAGTCTGTCTCTGAAAACTGCAAGTTCCCCCAGGATACACTGCAAATGCTAAGAAGGCTTAGAGA[AATAATAATAATAATAATAATAATAATAATAAT]AACAATAATGAAAATGGTGTCCGTTTAGGTCAGGCTGACCTCCTATGAAGGGACCTGGCTTTCTGGAACCTGCTGTCCTGGTTCTTATCCTTACTGTTGGACCCCAGGCTGACCTTGAGCCTTGAGTGATG
15	10	D15S655	ATA28G05	D15S655	247	247	CACATTGGAGGGGTGATTTA	CCCTCAGAAAAGCCTTTAGC	(TTA)13	CACATTGGAGGGGTGATTTATTTAAAAGTAAAATGCTGTCTGTTAGGTATTATAAAAAAAAAATCTATCCTATGTCCCTTATGAAATCCTCAGTGAAAACTCAGTATCATT[TTATTATTATTATTATTATTATTATTATTATTATTATTA]TACTTTAAGTTTTAGGGTACATGTGCACAACGTGCAGGTTTGTTACATATGTATGCATGTGCCATGTTGGTGTGCGTGCTAAAGGCTTTTCTGAGGG
15	52	*	TAT032z	TAT032Z_15	289	289	CACCTACAGAAGCCATGCAA	ATGGTGAAACCCCATCTCTG	(TAT)12	CACCTACAGAAGCCATGCAAAAAACAGATAAACACATAGCTGCCTCTGTAAAACTTGTGA[TATTATTATTATTATTATTATTATTATTATTATTAT]TGAGTGGGAGTTTCGCTGTTGTTGCTGAGGCTGGAGAGCAATGGCGCAATCTCGGCTCACTGCAACTTCCACCTCACGTGTTCAAGTGATTCTGCTTTCTCAGCCCTCTGAGTAGCTGGAATTACAGGTGCCCGCAACCACGCCCAGCCAATTTTTGTATTTTTTTTTTTTAGCAGAGATGGGGTTTCACCAT
16	13	*	AAT107	AAT107_16	217	217	GGTTGTGGTGAGCCAAGATT	CATTCTGAGAGGAAGGCAGAA	(AAT)15	GGTTGTGGTGAGCGAAGATTGTGCCACTGCATTCCAGTCTGGATGACAGACCGAGACCCTGTCTC[AATAATAATAATAATAATAATAATAATAATAATAATAATAATAAT]AGTAACAACAAAAATAAAAAAAGAAAATGCAAAAAAAGACACCAGAATGTCATGTATTAAGATGTTGTAGTTACATTTTCATATTCTTCTGCCTTCCTCTCAGAATG
16	52	*	AAT226	AAT226_16	159	159	CAGCTTTGTCCAGGCCTTAG	TGCACGGTTTTAAGCACAAC	(TAA)14	CAGCTTTGTCCAGGCCTTAGGGAGGCCTCCTCCACTGCCATCCTCCTTTGGCATTGGGCACC[TAATAATAATAATAATAATAATAATAATAATAATAATAATAA]TGGTAATGATGTCTCACAGTTACTACTTACAATGCGTTGTGCTTAAAACCGTGCA
16	52	*	ATA063	ATA063_16	302	302	TGACGAGTTAATGGGTGCAG	CAAGAAGCCAACCATCAGGT	(ATA)13	TGACGAGTTAATTGGTGCAGCACACCAGCATGGCACATGTATACATATGTAACTAACCTGCACATTGTGCACATGTACCTTAAAACTTAAAGT[ATAATAATAATAATAATAATAATAATAATAATAATAATA]AAAACAGGGATTAAAGCGGGGCAAGGAAGAGAAGTTGGTCAGTAGGAAGCAGGTGGTCCTTTAGGCAATCCTGATGGATGAGGGGTCTGGCTCCTCATTATCCAGAGGCAGTGGTCTGGTAAGTTTCAGCTCCTTGATTTTATCTGGGAGACCTGATGGTTGGCTTCTTG
16	52	*	ATA103C03	ATA103C03P_16	156	162	AAGTCATAAGGATTTGGGGG	CCAGAAGTTTGAAGCTGTGG	(ATT)15	AAGTCATAAGGATTTGGGGGGGAAGCAAAATTC[ATTATTATTATTATTATTATTATTATTATTATTATTATTATTATT]AGAGACGGGGTCTTGCTTTGCCACCCAGGATGGAGTGCAGTAGTGCAGTCATGGCTTACCACAGCTTCAAACTTCTGG
16	52	D16S2613	ATA10H10	ATA10H10P_16	178	184	TTGGTATCAGAGAATTCCGG	GCTGAGATCGCACTGCTG	(ATT)9	TTGGTATCAGAGAATTCCGGGTTCAAGGGTCAGCAATGTGCCTCCCACCTGTGTGATCCCAGGCAAGTGATTTAACCTTCCTGAGCTTCTTTTCTG[ATTATTATTATTATTATTATTATTATT]TAGGACGGAGTCTTGCTCTGTCGCCCAAGCTGGAGTGCAGCAGTGCGATCTCAGC
16	52	*	ATA67B07	ATA67B07P_16	127	133	CTAACCCTCAGCAGAGTTCTG	CCTGGCAGTAAGTCCTGAAA	(ATT)15	CTAACCCTCAGCAGAGTTCTGGGAGGTGGAC[ATTATTATTATTATTATTATTATTATTATTATTATTATTATTATT]CCCATTCTATAGGTGAAGAAACCAAGGTTTCTTTCAGGACTTACTGCCAGG
16	10	D16S3396	ATA55A11	D16S3396	146	146	AGAAGAATCACTTGGACCCA	CAGAAAATGGAGGGTAGCAA	(AAT)15	AGAAGAATCACTTGGACCCAGGAGGCAGAGGTTGCAGTGAGCTGAGATTGCGCCACGGCACTCTGTCTCA[AATAATAATAATAATAATAATAATAATAATAATAATAATAATAAT]AAAAATTAAGATTGCTACCCTCCATTTTCTG
16	10_13	D16S748	ATA3A07	D16S748	189	189	GTCTGTAACCTAGGCAGGCA	TGGCAGGCGCTTTTAATC	(TAT)12	GTCTGTAACCTAGGCAGGCATTA[TATTATTATTATTATTATTATTATTATTATTATTAT]TTTGAGGTGGAGTCTTGCTCTTTCGCCCAAGCTGGAGTACAGTGGCGCGATCTCTGCTCACCAAGCCTCCAGGTTCAAGCGATTCTCCTGCCTCAGCCTCCCGAGTAGCTGGGATTACAAGCGCCTGCCA
17	52	*	AAT083	AAT083_17	298	298	GTTTTGGAAACCTCCGGACT	ACTGCAGGCTCGAAATCCTA	(ATA)11	GTTTTGGAAACCTCCGGACTCACAACTGGTGTCAGAAGTGGGGGCAGGACTGGGCACAGTGATTCATGCCTATAATCCCAGCACTTTGGGAAGCCAAGGCAAGTGGATCGCTGGAGCCCAGGGGTTCAAAACCCTCCTGGGCAACATGGTGAAACCCTGTCTCTCTAAATAATG[ATAATAATAATAATAATAATAATAATAATAATA]AGCTGGGCATGGTGGCATGCACCTGTAGTCCCAGTTACTCTGGAGGCTGAGGTAGAAGGATCGTTAGAGTCTAGGATTTCGAGCCTGCAGT
17	13	*	AAT095	AAT095_17	250	250	TTGGGATGGTGAAAAGGTTC	TGCTCACGGTTGTCCTGTAG	(AAT)9	TTGGGATGGTGAAAAGGTTCTAGAGATGGACAGTGAGGATGCTTGCACAACATTATGAATTATTTCATGTCGTTCAATTGTACACTTAATAATTCCTAGAATGAAA[AATAATAATAATAATAATAATAATAAT]TCCTAGAATGGTATTTTGTGTTGTGTATGTTTTACCACAATTTAAAAAAAAAAAAAACAGTCTCTGGACTTGAACTGCATAGGTTCAAATTCCAGCTCTACAGGACAACCGTGAGCA
17	52	*	ATA58E08Z	ATA58E08ZP_17	111	117	TGGGCAACGTAGCAAGATC	TTTCTGCATCCCTTTGCCTTTAA	(AAT)7	TGGGCAACGTAGCAAGATCCCATCTCTATTAA[AATAATAATAATAATAATAAT]AAAATAAAGCTATTTTAAATATAAAGACATCTAGATTAAAGGCAAAGGGATGCAGAAA
17	10	D17S2193	ATA43A10Z	D17S2193	101	101	AAGCACAGAACTGTTTGGG	AGTAAGGGCCTGAAAAAGAC	(ATA)12	AAGCACAGAACTGTTTGGGGTGATG[ATAATAATAATAATAATAATAATAATAATAATAATA]ATTGAAAATACTAAGAGCTTGTCTTTTTCAGGCCCTTACT
17	10_52	D17S2195	ATA58A02	D17S2195	179	179	AAATGTCACTTTGCCAGAGG	GCAAACCCTAAATGCTCAAA	(TAA)14	AAATGTCACTTTGCCAGAGGATCAGACAAATATATAGAGAAAAAGAATGTACTGGGGTAGTCCCTACAGCCCTCTGTGGCGGGGACTGAAGTTGTCACTGG[TAATAATAATAATAATAATAATAATAATAATAATAATAATAA]GTTTTAAAAAGTGTGTTTTGAGCATTTAGGGTTTGC
17	10	*	ATA78D02	NA-D17S-1	181	181	GGCAAGAGTTTTCCCATTTT	GGCAAGAGAACTCACGTAA	(TAT)11	GGCAAGAGTTTTCCCATTTTTATTGGTCTTTCCAAATAACTAGCTTTTGGTTTTGTTGATTTTCATTATTATTAC[TATTATTATTATTATTATTATTATTATTATTAT]GTGCTTTTAAATTCATTGACTTCTGCTCTAGTTTTGTTACAAAAGTGAACTCTCTTACGTGAGTTCTCTTGCC
17	10	D17S2180	ATC6A06	D17S2180	118	118	GCGTCGAGTTTTCACATCTT	TAGTCTTGTCTTAGCTCTGGACG	(TTG)5_(N)2_(ATT)5_(ATC)9	GCGTCGAGTTTTCACATCTTTATTA[TTGTTGTTGTTGTTG]TT[ATTATTATTATTATT][ATCATCATCATCATCATCATCATCATC]GAAGTATTTCACGTCCAGAGCTAAGACAAGACTA
18	52	*	CTG008	CTG008_18	222	222	AATGTGCAAGCATGAGAACG	CCACAGTGTCCTGTTTGTGG	(CTG)10	AATGTGCAAGCATGAGAACGCGAAAGACCCAGCCAGGCTGGCAGGGGAGGTGGGGGAGGAGGTGGGATCTGGAAGGCCAGCCATGGATGGCTCTAGAGCTGTGCACGAGTCCATCCCA[CTGCTGCTGCTGCTGCTGCTGCTGCTGCTG]AGAAGCTTCAGGGCTGTGCTGTGGCCCTGAGCCCTTGGGCTGGCCAGAGGAAGCCCACAAACAGGACACTGTGG
18	10_13	D18S1357	ATA7D07	D18S1357	129	129	ATCCCACAGGATGCCTATTT	ACGGGAGCTTTTGAGAAGTT	(ATA)13	ATCCCACAGGATGCCTATTTCTTCTTTT[ATAATAATAATAATAATAATAATAATAATAATAATAATA]GTAGGCAATGAATGATATGGACCCTGAAAACTTCACATAAGAAACTTCTCAAAAGCTCCCGT
18	10_13	D18S1370	ATA45G06	D18S1370	139	139	GGTGACAGAGCAAGACCTTG	GCCTCTTGTCATCCCAAGTA	(AAT)15	GGTGACAGAGCAAGACCTTGTCTCCAAA[AATAATAATAATAATAATAATAATAATAATAATAATAATAATAAT]CCTTCTTTTTCTCAAGAAGCTACGATATAGTGTGAGAAACAAAACATACTTGGGATGACAAGAGGC
18	10_13	D18S858	ATA23G05	D18S858	198	198	AGCTGGAGAGGGATAGCATT	TGCATTGCATGAAAGTAGGA	(ATA)11	AGCTGGAGAGGGATAGCATTAGGAGAAATACCTAAGGTAAATGATGGGTTGAGGGGTGCAGCAAACCAACATGGCACATGTATACTTATATATCAAACCTGCACGTTGTGCACATGTACCCTAGAACTTAAAGT[ATAATAATAATAATAATAATAATAATAATAATA]AACTGTCAGATTCCTACTTTCATGCAATGCA
18	10	*	ATA82B02	NA-D18S-2	185	185	TCCAGAGTTACTATTTTGGTAAAATG	AGAGGCTGAGGTGAAGGATT	(ATT)15	TCCAGAGTTACTATTTTGGTAAAATGAGAGAGTG[ATTATTATTATTATTATTATTATTATTATTATTATTATTATTATT]TGAGACAGCATCTTGCTCTGTCACACACGCTGGAGTGCAGTGGCATGATCATAGCCCATGGCAACCTTGACCTCCTGGGCTCAAGCAATCCTTCACCTCAGCCTCT
19	52	*	AAT257	AAT257_19	212	212	AGCTACTCCGGAGGCTTAGG	TGGGATGAGGATGTCACAAA	(AAT)12	AGCTACTCCGGAGGCTTAGGCAGGAGAATCGTTTGAGCCAGGGAGGCGGCGGTTGCAGTGAGCTGAGATCGTTCCACTGCACTCTAGCCTGGGTGACAGAGCAAGGCTGTCTCAA[AATAATAATAATAATAATAATAATAATAATAATAAT]AAACAATAAATAAATACATTCCTGAAGTGGAATTTATTTATTTTGTGACATCCTCATCCCA
19	52	*	TGA012	TGA012P_19	209	215	GCCATTGGAGTGAGGGAGTA	AAATCAATGGCACTGCTCCT	(TGA)10	GCCATTGGAGTGAGGGAGTAAGTGATTTCAGGGGTTTCCCCAAGACTGATACAGCAGTCAGGAATATCTTAAATGTTGCAAAGAAAGTTGGTGGAAAGGAAACTGAAGATATACTGAAATCCTCTACAAG[TGATGATGATGATGATGATGATGATGATGA]TGCTGCTGATGATGCAGAAGATTAAGAAGAGGAGCAGTGCCATTGATTT
19	52	*	AAT260	AAT260M_19	204	205	TTGCCTCCTTTTGTGAGGTC	CACTTGAAGAGGCTGGGAAG	(ATT)14_(ACT)6	TTGCCTCCTTTTGTGAGGTCACTTATTAAAAGGGCTTAGCGTGGTGCTTGACCC[ATTATTATTATTATTATTATTATTATTATTATTATTATTATT][ACTACTACTACTACTACT]TGAGACAGGGTCTCACTTTGTCACCCAGGCTGGAGTGCAGTGGCACGACCACAGCTCACTGCAGCCTCGACTTCCCAGCCTCTTCAAGTG
20	52	*	AAT247	AAT247_20	288	288	ACTTCAGAGAGGTGCCCAGA	GTCTTTCCATCCTTCGCATC	(AAT)13	ACTTCAGAGAGGTGCCCAGATAAATACAGATACTCATGAGCTAAATATTACTCAGTGC[AATAATAATAATAATAATAATAATAATAATAATAATAAT]TTTAAAATCCATTCCTAGGTACTATAGTAATCAATTAGTTTCTAGTAATAACAAAATTCTCTATCGAGTAGTAAATCTAATAAAAGTGTGTCAGATCATTTGAAAAAAGCTATAAGAATTTACTGAAAGATATGAGACCTAAACTGGAAATATAAAGCATCTTTCCAGAAGGATGCGAAGGATGGAAAGAC
20	13	*	AAT269	AAT269_20	241	241	GTCGAATGATGGCTTTCCTG	CCCAGTGCCCATACACTTTT	(TAT)14	GTCGAATGATGGCTTTCCTGGGCTCCAGGGATGTTTGCTTTCAGGGACCCTCCCTCTAGCTTGTGACTGCACTGTATAAAGACAAGTAAAATCCAGGCTGGATTTGTGATCCACTAA[TATTATTATTATTATTATTATTATTATTATTATTATTATTAT]AGCATCAGTTTTTTTCTTCTGGTTTTAAAAGAAATTAAAATTAAAATGTCTTTGTGGGCCCTAAAAGTGTATGGGCACTGGG
21	10_13	D21S1440	ATA27F01	D21S1440	162	162	GAGTTTGAAAATAAAGTGTTCTGC	CCCCACCCCTTTTAGTTTTA	(TAA)11	GAGTTTGAAAATAAAGTGTTCTGCTACTAAAAAAATATAG[TAATAATAATAATAATAATAATAATAATAATAA]AATTGAAGGCTACAGGACCAGATCAGGTCTTACTTAAGTCTTTCACAACTAAGAAAGTCTGAAGTTGTATAAAACTAAAAGGGGTGGGG
22	10_13	D22S1045	ATA37D06	D22S1045	138	138	GCTAGATTTTCCCCGATGAT	ATGTAAAGTGCTCTCAAGAGTGC	(ATT)8	GCTAGATTTTCCCCGATGATAGTAGTCTC[ATTATTATTATTATTATTATTATT]ACTATTATTGTTATAAAAATATTGCCAATCATACATTCGCGTGATCACTCACACTGTGCCGGGCACTCTTGAGAGCACTTTACAT
22	52	*	TTA015	TTA015P_22	96	102	ACTGGAAAGTGCTGCATGTG	CTGGGCAGCAGAGTGAAACT	(TTA)9	ACTGGAAAGTGCTGCATGTGTAATACCTTCAGGGGCTT[TTATTATTATTATTATTATTATTATTA]TTTTGAGATGGAGTTTCACTCTGCTGCCCAG
1	52	*	AATA011	AATA011_1	253	253	GAACTCGGGAGGTGGAAGTT	GCAGTGCCATTAAAGAACCAA	(AATA)12	GAACTCGGGAGGTGGAAGTTGCAGTGAGCCAAGATCGCGCCACTGCACTCCAGCCTGGCGACAGAGTGAGACTCCGTCTTT[AATAAATAAATAAATAAATAAATAAATAAATAAATAAATAAATAAATA]TAAATTCCTACTTCCTTATATATTGTAAAATTATTTCTTTTTGCAGATATCTAAGTTAGCCTAATGTATTTCACTTAGTCTGTTGGATAATGGTTATTTTTCTTTGGTTCTTTAATGGCACTGC
1	52	*	AGAT017	AGAT017_1	264	264	CCAGTTCCTGTGGCCTATGT	AGGCAAATGGAGAAGCAGAA	(AGAT)11	CCAGTTCCTGTGGCCTATGTTTTAAGATGATAGATAGAC[AGATAGATAGATAGATAGATAGATAGATAGATAGATAGATAGAT]ATACTTTTATATAAATATAGTTTTTTCTGAGAGCAACCTTACTCAGAATTATGAAGTGTATTTGCAGTAGCTGTTCTAAAATCTGTGTCTGCTAATACCATCATCTCTGTCATTTCTGTCTTTCTTTTGATTGATTTTTTTCCTAGTTAAAGGTCATATTTTTCTGCTTCTCCATTTGCCT
1	52	*	AGAT135	AGAT135_1	201	201	GAAGAGGTGGACCGACAAGT	GCAGAGGTTGCAGTGAACAG	(ATCT)12	GAAGAGGTGGACCGACAAGTAACATAGAATACAGCCATAGGCCACCCACACCAGGCTATCTATCTATCTTATCTATCTATC[ATCTATCTATCTATCTATCTATCTATCTATCTATCTATCTATCTATCT]ATGAGATGGAGTCTCGCTCTGTTTCCCAGGCTGGACTGCAGTGGCATGATCTCTGTTCACTGCAACCTCTGC
1	52	*	AGAT141	AGAT141_1	160	160	GATTGGCGTTCAAAAGAACC	ATGGCCTCAACACCTTTGTC	(AGAT)12	GATTGGCGTTCAAAAGAACCGTA[AGATAGATAGATAGATAGATAGATAGATAGATAGATAGATAGATAGAT]ATCAAGGTTCCAAGCTTCAAGTAACCAAGAGTATATACGGTTATTTCTTGGAAGACACCAGGTTTAAGTGACAAAGGTGTTGAGGCCAT
1	52	*	AGAT143	AGAT143_1	221	221	CCATTGCACTACAGAGCCTTC	GGAAGCCAGATTTTGACCAT	(TAGA)14	CCATTGCACTACAGAGCCTTCTTATACTTTTTAAATGTTTGGAATATTTGTATTACAGACAGATTAATGGATAAATAGATGCCAAAT[TAGATAGATAGATAGATAGATAGATAGATAGATAGATAGATAGATAGATAGATAGA]TGATATGGAGACAGACATTCTTTTACCAAAACATTACAGAACAGCTCCTCTTAGAAATATGGTCAAAATCTGGCTTCC
1	10_13	D1S1594	GATA22D12	D1S1594	120	120	TGCTATCAAATGACAAAGTTAGC	TTTGATGAGCTTGAACTAGGG	(AGAT)11	TGCTATCAAATGACAAAGTTAGCTACAGATAGAGAGAG[AGATAGATAGATAGATAGATAGATAGATAGATAGATAGATAGAT]GGATGATAGAGAGATAACCCTAGTTCAAGCTCATCAAA
1	10	D1S1596	GATA26G09	D1S1596	114	114	CTCCAGAGAAGCAGAACCAG	ACATGAGCTGGTTCCCCTATGA	(GATA)12	CTCCAGAGAAGCAGAACCAGTAGAAGATAGAT[GATAGATAGATAGATAGATAGATAGATAGATAGATAGATAGATAGATA]GAAGAGGATATTTCATAGGGGAACCAGCTCATGT
1	10_13	D1S1597	GATA27E01	D1S1597	170	170	TTTATTGAGATATATTTGACATGCA	AAGGAGGAAAGCTTTTTGGA	(TATC)10	TTTATTGAGATATATTTGACATGCAAAAATGTTTAAAGAATATAATTTTA[TATCTATCTATCTATCTATCTATCTATCTATCTATCTATC]TGTCATCTATCTATCCCTATGAAATCATCACCACAGTCAAGATCATGACCATAGTTCCCATCCAAAAAGCTTTCCTCCTT
1	10_13	D1S1653	GATA43A04	D1S1653	108	108	GGAAAGCCTGTAGGAAGAGG	CCTGGATGACAGAGTGCTCT	(TCTA)12	GGAAAGCCTGTAGGAAGAGGCTACTAGGAATAAAAT[TCTATCTATCTATCTATCTATCTATCTATCTATCTATCTATCTATCTA]TGAGAGAGCACTCTGTCATCCAGG
1	10	D1S1677	GGAA22G10	D1S1677	203	203	AGTCAGCTTGATTGATCCAG	CTTAGTGTGACAGGAAGGACG	(TTCC)15	AGTCAGCTTGATTGATCCAGTATAGTCAGGAGCTTTACTGGAAGCAACAACCCACTGTAGTGCTGGTGCAGCGTAATTGTATAGCTACAGTTTTTCTGTTGGTATAGAGCAGTGT[TTCCTTCCTTCCTTCCTTCCTTCCTTCCTTCCTTCCTTCCTTCCTTCCTTCCTTCCTTCC]TTCATTCCGTCCTTCCTGTCACACTAAG
1	10	D1S3669	GATA29A05	D1S3669	181	181	TTTTGTTTCTTGATCTGGGC	TGTTAAACTTTTCACTGAGGTATAA	(TATC)10	TTTTGTTTCTTGATCTGGGCGCTGGTTACATGGGGTATTAAATTTGTGAAAATTTATTCTGCTGTACACGTATGATATGTGGGCTT[TATCTATCTATCTATCTATCTATCTATCTATCTATCTATC]TACCTACCTATCTATCCATCCATCCATATATTATACCTCAGTGAAAAGTTTAACA
1	52	*	GATA113H03	GATA113H03_1	247	247	GACTCAAATCAAATGATACCACC	TGTTCTCCAGGGAATCAGAA	(TATC)8	GACTCAAATCAAATGATACCACCAGCTTTCCTGGTCCTCTAGCAGATGATAGATCTTAGCAATTCTCAGTCTCCATAATTGGGTAAGCCAATCCTCACAATAAATAT[TATCTATCTATCTATCTATCTATCTATCTATC]ATCTATCATCTATCTCATCTATCTGTCTATCATCTGTCTAATCTACCTATCATCTATCTATCTATTTTCTATTTATCTATCATTCTGGTTCTGATTCCCTGGAGAACA
1	51_52	D1S1646	GATA23G09	GATA23G09_1	137	137	AAGTAGATGGGAGCCACACA	CAAGATCATGCCACTGCCTT	(CTAT)13	AAGTAGATGGGAGCCACACAAAGAGCTGTG[CTATCTATCTATCTATCTATCTATCTATCTATCTATCTATCTATCTATCTAT]TTCGAGATGCAGTCTTGCTCCGTCACCTGGGCTGGAAGGCAGCGGCATGATCTTG
1	52	D1S1668	GATA64F05	GATA64F05_1	181	181	GCTCAAGCAATCCTCCTCTT	TTCCAGCAGAATTTAATGGG	(ATAG)12	CTCAAGCAATCCTCCTCTTGGCCTCCCAAAGTGCAGAGATTCAT[ATAGATAGATAGATAGATAGATAGATAGATAGATAGATAGATAGATAG]ATATAATACATAAGAAATATATCTATTTTTTCTTGTTTTGTATTATAATCTCCTATTATTTTTATCTGACCCATCAAATTCTGCTGGAA
1	52	D1S1675	GGAA20F08	GGAA20F08_1	235	235	CTAGCCAAGGCAGGTCTGTA	GCCTAGACAATGGGAGAGGT	(CCTT)13	CTAGCCAAGGCAGGTCTGTATCTAGTCTCCTGATTTCCAGTTCACTTCACCATTCAGCTTCATGGTCAGACTTTGTATTTTTAGCTTAGTCATCTGTCTCACCCTAAGAAAAACCAGAGAAAATCTGGCCAAAATACTTAATCC[CCTTCCTTCCTTCCTTCCTTCCTTCCTTCCTTCCTTCCTTCCTTCCTTCCTT]CCCTCCTTCCTTCCTAAGCACCTCTCCCATTGTCTAGGC
1	52	D1S1678	GGAA23C07	GGAA23C07_1	304	304	ACTTTCTCACATGACCACAGG	CAGCGAGACTCTGTCAAAAA	(CCTT)12	ACTTTCTCACATGACCACAGGAGAGAGTAGTGCAAGGAGAAAAGGGGGAAGAACCCTTATAAAACCATCAGATCTCATGAGAACTCACTCAATATCATGAGAACTGCATGGGGGAAACAGTCCCCATGATCCAAACACCTCCCATCAGGTCTCTCCCTAGACATGTGGAGATTATGGGGATTACAATTCAAGATGAGATTTGGGTAGGGACACAGTCAAACCATATAATTTC[CCTTCCTTCCTTCCTTCCTTCCTTCCTTCCTTCCTTCCTTCCTTCCTT]TCTTTTTTTGACAGAGTCTCGCTG
1	51_52	*	MFD424-TTTA003	MFD424-TTTA003_1	285	285	GAAGCAACGCGGAGAATTT	CATCTTGGCTAACACGGTGA	(TTTA)12	GAAGCAACGCGGAGAATTTCACAGGTCATGTCACT[TTTATTTATTTATTTATTTATTTATTTATTTATTTATTTATTTATTTA]TTTGAGACGGAGTCTCGCTCTGTCGCCCAGGCTGGAGTGCAGTGGCGCGATCTCGGCTCACTGCAAGCTCCGCCTCCCGGGTTCACGCCATTCTCCTGCCTCAGCCTCCCCAGTAGCTGGGACTACAGGGGCCTGCCACCACGCCCGGCTAATTTTTTTGTATTATTAGTAGAGACGGGGTTTCACCGTGTTAGCCAAGATG
1	10	*	GATA133A08	NA-D1S-3	125	125	TTTTTGAAAGTTGCGAAGTC	GAGGGGGCAATTAGACATCT	(ATCT)13	TTTTTGAAAGTTGCGAAGTCTCTGTCTAGATTG[ATCTATCTATCTATCTATCTATCTATCTATCTATCTATCTATCTATCTATCT]ATCATCTATCTATTGCATATAGATGTCTAATTGCCCCCTC
1	13	*	TTTA049	TTTA049_1	250	250	TCCATGCGATTTATCCAAGA	GGGTGACAGAGCAAGACTCC	(TTTA)10	TCCATGCGATTTATCCAAGATGGATACCTTTCCATTTATTTGTGTCTTTTTCAGTTTCTTTAATCAATGTTTTTTAGTTTTCATTGTACAGATCTTTTACTCCCTTAGTTAAATTTTTTGCTAAGGTTTTTTAATGTTATCATAAATGGGATTGTTTTCTTAATTTTGTTGACAGCTAGGT[TTTATTTATTTATTTATTTATTTATTTATTTATTTATTTA]TTCTGAGATGGAGTCTTGCTCTGTCACCC
1	51_52	*	TTTA063	TTTA063P_1	193	199	AATCCATGGCTGCTCCAGT	AGCTGAGATCCCACCACTTG	(TTTA)11	AATCCATGGCTGCTCCAGTCCCTTATACAAAATGTCATAGTGTTTGCTATAACCTTTGTACATCCTCCAGTAAATTTTATTTTATTTTAT[TTTATTTATTTATTTATTTATTTATTTATTTATTTATTTATTTA]TTTTTAAGATGGAGTCTTGCTCTGTCACCCAGGCTGGAGCAAGTGGTGGGATCTCAGCT
1	52	*	AGAT118	AGAT118_1	259	259	AATGCTGTGGCCCTGTTAAG	CCTGATACCTGGGTCTCAAAA	(TATG)4_(N)41_(TATC)10	AATGCTGTGGCCCTGTTAAGACAAAAAGGAAAAAAGCTTATGTATGTATA[TATGTATGTATGTATG]CATGTATGTATCTGTCTATATCTATCTATCATCTATCTAAC[TATCTATCTATCTATCTATCTATCTATCTATCTATCTATC]TTCTATCATCATTTGGCTATCTAGCTATCATCTATATAGCTATCTATCATTATCTATCTCTATATCTGAATCTAAGTGGCTAAGTCAAATATTTTGAGACCCAGGTATCAGG
1	10_13	D1S1609	GATA50F11	D1S1609	181	181	ATACATTTATATTTGCATCTGTGTG	TGATTCTAGGTTGGTCACTCG	(ATCT)10_(N)3_(ATCT)6	ATACATTTATATTTGCATCTGTGTGTA[ATCTATCTATCTATCTATCTATCTATCTATCTATCTATCT]ATC[ATCTATCTATCTATCTATCTATCT]ACCTACCTATGTGAATACATGTATATAAGTGGCACATAGAATTTCTCCCAACTTAGATTAGGATTTCGAGTGACCAACCTAGAATCA
1	10	D1S1665	GATA61A06	D1S1665	225	225	TAAGTTAGTTCAAATTCATCAGTGC	TTCCAAGCTTCACAGTGTCA	(GATA)4_(N)3_(GATA)9	TAAGTTAGTTCAAATTCATCAGTGCTATGTGGAATAAAAAATAGATATAAGAAAGATAGATGATAGTTAGAT[GATAGATAGATAGATA]GAT[GATAGATAGATAGATAGATAGATAGATAGATAGATA]GATGATAGAGAGATAGATAGATTATATCCTTTTGTAGGTGGCAACAGGCCATTTCCTTCCCCTTCTTTGTGTACTTGCTGACACTGTGAAGCTTGGAA
1	10_13	D1S1728	GATA109	D1S1728	160	160	TAGGCAAATAATAAAATTCTAACCA	GACCCTGTCTCAAAAAAAACA	(GATA)5_(N)3_(GATA)7	TAGGCAAATAATAAAATTCTAACCACTCTTTAGTTAGTAATTGTTACAGTACAGAAGTATGTTCATTTATTCATTGG[GATAGATAGATAGATAGATA]GAT[GATAGATAGATAGATAGATAGATAGATA]GAATTTTTTGTTGTTTTTTTTGAGACAGGGTC
1	10_13	D1S551	GATA6A05	D1S551	169	169	CTGCCAGAGAATAGGGTGAA	TTGTAATTCTTGGTCCTGCC	(GATA)4_(N)3_(GATA)10	CTGCCAGAGAATAGGGTGAACAGTCTCTGA[GATAGATAGATAGATA]GAT[GATAGATAGATAGATAGATAGATAGATAGATAGATAGATA]AATAGGTCATTTTTCATAAAAAATGTCTGGTATTCAGTTAAAAATGAGCACACTCCCATAGGCAGGACCAAGAATTACAA
1	13	D1S3736	GATA152F05L	GATA152F05L_1	237	237	CCAGAATCTTCTCCAAATTCC	ATTTGTCTGTGTGCGTGT	(AGAT)4_(GATA)6	CCAGAATCTTCTCCAAATTCCAATTCACTCATATATAACACATTTTTCTTTCTGCAGTCTATTTTTGTGTGTTACATTCTGTCTCCTCTCTTTTTCAATCTCTAGATAGATAAATGTTAAA[AGATAGATAGATAGAT][GATAGATAGATAGATAGATAGATA]GACAGATAGACAGACATGTAGGTACATACGCTTATCTCTGGAAAGATAAGTACATACTCACACGCACACAGACAAA
1	52	D1S3470	GATA51H01	GATA51H01_1	310	310	GGGTGCAAAAGTATTTGTGG	GAGGTGACTTTAATCCAACTGG	(TATC)13_(N)7_(TATC)9	GGGTGCAAAAGTATTTGTGGTTTTTACCATGCTTTTCATGGCGAAAACCGCAGTCTGTCTAT[TATCTATCTATCTATCTATCTATCTATCTATCTATCTATCTATCTATCTATC]ATCCATC[TATCTATCTATCTATCTATCTATCTATCTATCTATC]ATCTATCTAATCTGTCTATATCTGTCATTTTTATGCTTGGGTTATAGCCTGAACTGCAGGTAAGACTGGCTTTCTCAGGGATCCAAATTGTTAGCTCTCTAGAAGCATTTACCTATTTCTATCTTACTTCACCAGTTGGATTAAAGTCTCCTC
1	10_13	D1S3721	GATA129H04	D1S3721	215	215	AGAGAACGGAACCAACAGAA	GGTCTCTTACCTGGCAGACA	(TAGA)5_(N)4_(TAGA)6_(N)18_(TAGA)11	AGAGAACGGAACCAACAGAAGATGA[TAGATAGATAGATAGATAGA]GAGA[TAGATAGATAGATAGATAGATAGA]TGATAGATAGATGATAGG[TAGATAGATAGATAGATAGATAGATAGATAGATAGATAGATAGA]TAATTTGTTATAAGGTTTTTGCTCACATGATTATGGAGGCTGAAAAGTTCCAAAATCTGCTGTCTGCCAGGTAAGAGACC
1	52	*	GATA135F02	GATA135F02P_1	160	166	TTCATAGACCAATGCTATTGTAA	CATAACATCCGAGCATGTGA	(AGAT)4_(GATA)4_(N)2_(AGAT)9	TTCATAGACCAATGCTATTGTAA[AGATAGATAGATAGAT][GATAGATAGATAGATA]AT[AGATAGATAGATAGATAGATAGATAGATAGATAGAT]AAAATATTAATGGAAAAGTTTAAGCCATGCAAATTTAAGTTTAGTGATCACATGCTCGGATGTTATG
2	52	*	AAAT105z	AAAT105ZP_2	147	153	CAGCCTGGATGACAAAGTGA	GAGGATATAAATGACGGAGGCTTA	(AATA)10	CAGCCTGGATGACAAAGTGAGACTCTGTCTCAAAAAAT[AATAAATAAATAAATAAATAAATAAATAAATAAATAAATA]GATTCCCACTATTCCCAGTATGGCCACATTCAGTTTATACTAATTTAAGCCTCCGTCATTTATATCCTC
2	52	*	AGAT093	AGAT093_2	231	231	ATCCTGCAGCTGTGGTTTCT	AGTGCTGTGACGCAGTCTTG	(AGAT)12	ATCCTGCAGCTGTGGTTTCTGATTGATGATTG[AGATAGATAGATAGATAGATAGATAGATAGATAGATAGATAGATAGAT]AAATAGACAGACAGATAGAAATACCTATGTGTGATTACCCAGGCATGGTGGCATGCACCTGTAATCCTAGCTACTCGGGAGGCTGAGGCAGGAGAATCGCTTGAAGCCGGGAGGCAGAGGTTGCAGTGAGTCAAGACTGCGTCACAGCACT
2	52	*	AGAT117	AGAT117_2	334	334	TAAACAATTCCGGATGAACG	AGTGCGGTGGCTTACACCT	(TCTA)15	TAAACAATTCCGGATGAACGGTCATCTCCCCTTTTCTTCACCAAAATTTCCCATGACTGTGTGATGTTATGTTCCTAAAGTTGCATAAGTTTTTTCCAAGGTCCAGACTCATTAATGTCTGTTTAAAACTATCTAATCTCCATCATCTATCTTTATC[TCTATCTATCTATCTATCTATCTATCTATCTATCTATCTATCTATCTATCTATCTATCTA]TGTTTTCGTAGAGATGGGGTCTTTGTTTTCCAGACTGGTCTCGAACTCCTGGCCTCAATCAATCCTCCCACCTCAGCCTCCTAAACTGTGGGTATTACAGGTGTAAGCCACCGCACT
2	10_13	D2S1328	GATA27A12	D2S1328	153	153	GTGGCTTTGGAGGAACACTA	TGGCACATGTACACCAGAAC	(TATC)11	GTGGCTTTGGAGGAACACTAAGAAGTGATTTTCTTAAGAATTTTAAACTAGTTTTTGCACCAAATATTTT[TATCTATCTATCTATCTATCTATCTATCTATCTATCTATCTATC]TATTTTTATTATACTTTAAGTTCTGGTGTACATGTGCCA
2	10	D2S1391	GATA65C03	D2S1391	128	128	CTCACTGTCTGGATTTCTTGG	TAAGAACAAGTAAAAAAAGCTGG	(ATCT)14	CTCACTGTCTGGATTTCTTGGTTATAGTAAATCTAG[ATCTATCTATCTATCTATCTATCTATCTATCTATCTATCTATCTATCTATCTATCT]GTGTATCTCTCTACCAGCTTTTTTTACTTGTTCTTA
2	10	D2S1394	GATA69E12	D2S1394	173	173	GGCATCTTTATCCTTAGCCC	CGGGGTCTGCATTACAGTAT	(TCTA)14	GGCATCTTTATCCTTAGCCCTTCCCTCATTCCATGTATCATGCTATTTAT[TCTATCTATCTATCTATCTATCTATCTATCTATCTATCTATCTATCTATCTATCTA]TGTATCTACCAACCATCTATCATTATCAATTTCCACACTTTCAACCAATACTGTAATGCAGACCCCG
2	10_13	D2S1399	GGAA20G04	D2S1399	152	152	CATTGGTCCAGGTAAACTGC	TTCACAAGGTTCCACAAGGT	(AGGA)16	CATTGGTCCAGGTAAACTGCCAGTTAAACCTTTAG[AGGAAGGAAGGAAGGAAGGAAGGAAGGAAGGAAGGAAGGAAGGAAGGAAGGAAGGAAGGAAGGA]AAGGCAGAATTAGCAGGATTCCAAAAGCAACTGACCTTGTGGAACCTTGTGAA
2	10	D2S1780	GATA72G11	D2S1780	319	319	TATGGAAGTGGGACTGAGGA	CAAAATTAGCTGGGTATTGTCTAG	(TCTA)11	TATGGAAGTGGGACTGAGGACACTGGACTTTCGGTGTGGATTCCCCGTTTAAGCTGTGTAATTTTGAGCATGCTACTTTAACCCTTAGAACTCTGTCTGTCTG[TCTATCTATCTATCTATCTATCTATCTATCTATCTATCTATCTA]TCTTTTATTTATTTTTTTGAGATGGAGTCTTGCTGTGTCGCCCAGCCTGGAGTGCAGTGGCGCAATCTCAGCTCACTGCAACCTCCACCTCCAGGGTCCAAGCGATTCTCCTGCCTCAGCCTCCCGAGTAGCTGGGATTACAGGCATCCTAGACAATACCCAGCTAATTTTG
2	10	D2S2944	GATA30E06	D2S2944	107	107	TCTGTCTTAGATGGATGAATGG	GGGATGGATGGAAAAGATTC	(GATA)11	TCTGTCTTAGATGGATGAATG[GATAGATAGATAGATAGATAGATAGATAGATAGATAGATAGATA]GACAGATAGATCTACCTAACTTGAATCTTTTCCATCCATCCC
2	10	D2S2968	GATA178G09	D2S2968	179	179	ATGGGTGGATGTACAAATGG	TCTTAGTTTATGGGCCACCA	(GATA)11	ATGGGTGGATGTACAAATGGGTAGACAGGAAAAAAATGGGTAGACAGGTAGACAGATTAAATAAGTGGATG[GATAGATAGATAGATAGATAGATAGATAGATAGATAGATAGATA]GACAGACAGACAGAAAGACTGAGGACCCAGCATAGACCACTTATAATGGTGGCCCATAAACTAA
2	10_13	D2S2972	GATA176C01	D2S2972	227	227	TCTCACTACACCACCTGGGT	CTCTATCTCTATCTCTGTCTCTGCC	(GATA)12	TCTCACTACACCACCTGGGTTTCCTGGGTCTCCAGCTTGCAGATGGCAGATCATGGATTTCTCAGCCTCCATAATCACATGCGTCAACTCCTTATAATCAATCTCTTTATACATAGAAAGATAGAT[GATAGATAGATAGATAGATAGATAGATAGATAGATAGATAGATAGATA]TAGAGACAGAGACAGAGACAGACATAGAGGCAGAGACAGAGATAGAGATAGAG
2	10_13	D2S405	GATA8F07	D2S405	248	248	CAGAAGCGTGGCAGTTTATT	GAACAGGATGGGGAAAACTT	(TAGA)12	CAGAAGCGTGGCAGTTTATTTAGTTAATTCAACCCTGAAAATGAAAGAATACATATATCTATAT[TAGATAGATAGATAGATAGATAGATAGATAGATAGATAGATAGATAGA]TAGGTAGATAGCTGTGGTTTGGCTGTGTCCCCACCGAAATCTCATCTTGAATTGTAGTTCCCATAATTCCCATGTGTCATGGGAGGGACCAGATGGAGATAATTGAATCATGGGGTAAGTTTTCCCCATCCTGTTC
2	10_13	D2S427	GATA12H10	D2S427	245	245	ATGTAGACTGCTAACAGTGTCTGC	TTGGTCAACATGTCAATTTAGG	(GATA)9	ATGTAGACTGCTAACAGTGTCTGCCTCCCCTTTCAGATTATTTTCTATGTGTACAGAGATATAGATGATTGATTGATAGATAGATAGAT[GATAGATAGATAGATAGATAGATAGATAGATAGATA]GAGTATACCTGTATTTTTTTACAGAAATTCATACTGCTTTATAATGTCTTTAAGTGATTCACAAATACTCAAAACCAATTAGTAAGAAATTTTTTTTACCTAAATTGACATGTTGACCAA
2	10_13	D2S434	GATA4G12	D2S434	266	266	TAAATCACTAGCCTTTGCCG	GCCATCTGTACTGTTCCCAG	(AGAT)13	TAAATCACTAGCCTTTGCCGGGTCTCTACTTTCTCATCTCAGGAATACACCACCAGCCCTTGCTACTCTGCAGAACTTCGTAGAAGAACATGTAAGAGTATGGATGTGGAAATCATAGCCAACTTCCTACTTGGTGGGATACCTGGAGAAGACTCAGAGATGGC[AGATAGATAGATAGATAGATAGATAGATAGATAGATAGATAGATAGATAGAT]AGAAAGAAAAACAGATCATCTCCCAGATTTCTGGGAACAGTACAGATGGC
2	10	D2S441	GATA8F03	D2S441	142	142	ATTGGAGCTAAGTGGCTGTG	AAAAGGCTGTAACAAGGGCT	(ATAG)12	ATTGGAGCTAAGTGGCTGTGGTGTTATGAT[ATAGATAGATAGATAGATAGATAGATAGATAGATAGATAGATAGATAG]AAGTTTTCATAGATGAGCCACAGTTCCTGGCTCATGATTCCTGTAGCCCTTGTTACAGCCTTTT
2	52	D2S423	GAAT1A5	GAAT1A5_2	122	122	AAGCATAGATGAGCAGGCAG	TACAAGTATTTTGAAGCCATGC	(ATGA)10	AAGCATAGATGAGCAGGCAGGC[ATGAATGAATGAATGAATGAATGAATGAATGAATGAATGA]AGAGTGAATGAATGAGTGAATGAATGGGAGAAATTCAGGCATGGCTTCAGAATACTTGTA
2	52	*	GATA056	GATA056_2	198	198	CCCACAGACACTCCTTTCACT	TTGTGGGACTTCACCTTGTG	(GATA)13	CCCACAGACACTCCTTTCACTTTTGTAATAGTGAACAACTATACTCCTATACTAGTCAGGGTTCTCTAGGGGGACAGGACTAATAT[GATAGATAGATAGATAGATAGATAGATAGATAGATAGATAGATAGATAGATA]GATGAAAGGGGGTTTATTAAGGAGTATTGACTCACGTGATCACAAGGTGAAGTCCCACAA
2	52	*	GATA126A06	GATA126A06M_2	118	119	TAATCAAGATAATGTGGTACTGGC	GGTAACTTTATCCTGGACTTTCA	(AGAT)14	TAATCAAGATAATGTGGTACTGGCATAGGA[AGATAGATAGATAGATAGATAGATAGATAGATAGATAGATAGATAGATAGATAGAT]AAAATAGAATTGAAAGTCCAGGAATAAAGTTA
2	52	*	GATA130A05	GATA130A05M_2	226	227	TGGAATGGGAGAAGGTAACA	CTGTCTCTACACATCCTGTTGG	(TAGA)11	TGGAATGGGAGAAGGTAACAGAATAACAACAGAACACAAATTAATATCTCTATAAATTATCCTGCTATAGATGAATAGATAAATGGACAGATTAGACTGATGGAAGAT[TAGATAGATAGATAGATAGATAGATAGATAGATAGATAGATAGA]TGGACAGATAGATAATATAGAGTATTAGTCAGGATTCTTTAGAGAAAGAGAACCAACAGGATGTGTAGAGACAG
2	52	*	GATA139A04	GATA139A04P_2	303	309	AAGCAGCTTGAGACTCCAGA	TGCCTGCAGATTCTAACACA	(TATC)11	AAGCAGCTTGAGACTCCAGAAAGGTTGAGAAAATCAAGAGCAGAAGATGTTTCAAAAAATACACAATGCATTTGGTATTTTAAAACCAGTTTTTTAAATGGGGCAAAGCAAGGGTTAACACTGTAAAATATTTCCTGTATCCATCTATCTATTCA[TATCTATCTATCTATCTATCTATCTATCTATCTATCTATCTATC]TAGTCTATCATCTATCTATCTAGTCTATCATCTATCTATCTTATCAGTAAATACTGTAAGGCATACCTGCCAAACACAAGGCATTGTGTTAGAATCTGCAGGCA
2	52	*	GATA148G10	GATA148G10P_2	150	156	TCAGTCAGGGTTCTCTGGAG	GCCAATTCCTTCTAATCCCT	(TCTA)10	TCAGTCAGGGTTCTCTGGAGAAACAAAACCAATGGGAGATAACTACATCTCTATCTATCTGTCTGTCTATCTATCTG[TCTATCTATCTATCTATCTATCTATCTATCTATCTATCTA]TTTATCTATCTGAAGGGATTAGAAGGAATTGGC
2	52	*	GATA149B10	GATA149B10M_2	138	139	TATTCAGCCTTCAGAATCTGG	CTGTCATATCTTCCTATGGTTATCA	(TCTA)13	TATTCAGCCTTCAGAATCTGGGATATTCTT[TCTATCTATCTATCTATCTATCTATCTATCTATCTATCTATCTATCTATCTA]TCATCTATCTATCCATCTATTTTGAATGAAGTGATAACCATAGGAAGATATGACAG
2	52	*	GATA194A05	GATA194A05M_2	245	246	AAAATATGCAGGTAATGACTTGG	CAAGCAAAACTGACAGGTAGG	(ATCT)10	AAAATATGCAGGTAATGACTTGGATGATCATGTGTCTGTAATGTATAAGTTCCAAAGCCCAATGAAGTAATTAAGCAATCTGCAAACATGCAGGGGGAAAAAGCCTGAAGTGAAAAAGAACCAGAAAAGAAGAGCTCTTTC[ATCTATCTATCTATCTATCTATCTATCTATCTATCTATCT]ATCATCTATCTATCTATCATCTATCTATTTATCCATCTACCGACCTACCTGTCAGTCTTGCTTG
2	52	*	GATA194B06	GATA194B06P_2	258	264	AGCTAGAAGTGGAAGTATTTACACC	CCGGAGTCAAAACAAAAAGA	(TCTA)6	AGCTAGAAGTGGAAGTATTTACACCACAAACATTAACAAGTGGTACTTTTTTTATCTCTGAGATGTCTCCTTGTTAAACATTTTCCAGCGGACTACAGCCAGAAGTCATTTAAGGCACTTTTTATCTATCCTCTTTCTGTCTATCTACCTACCTGTCTATTTAATCTATCTG[TCTATCTATCTATCTATCTATCTA]CCTATCATCTATCTATCTATCATCTATCTTTCATTTCATTTTTCTTTTTGTTTTGCCTCCGG
2	13	*	GATA23A02	GATA23A02_2	147	147	AGAAACAGAACGGATAGGGT	GACAGCAGACTGTGAGACTTC	(GATA)12	AGAAACAGAACGGATAGGGTAGACGATAGATAGAT[GATAGATAGATAGATAGATAGATAGATAGATAGATAGATAGATAGATA]GGAATTTATTATGGGAATTGGCTCACATGCTTATGGAGGCCAAGAAGTCTCACAGTCTGCTGTC
2	52	D2S1329	GATA28H06	GATA28H06_2	201	201	TTGTGGAACCGTTCTCAAAT	GAAACTTCCACCTGGGTTCT	(TATC)11	TTGTGGAACCGTTCTCAAATACCAGGAATCTCATTCAGTTG[TATCTATCTATCTATCTATCTATCTATCTATCTATCTATCTATC]AATCTAGTTATAGTTTTTGATCCCTACAACAATCTTCCATGATGATTTATGGTAATATATTCTAATTTTATTGATGTAAGAATTATGGTTAAATTAAGAACCCAGGTGGAAGTTTC
2	13	D2S1772	GATA66D01	GATA66D01_2	185	185	TTCTAAGTAAAGAGTCTTCTTTGGG	TAATTCAAATCTTTCCTGTCAGG	(AGAT)9	TTCTAAGTAAAGAGTCTTCTTTGGGTTTAAGAATATAGATAGATGGATGATAGACAGATAGAC[AGATAGATAGATAGATAGATAGATAGATAGATAGAT]ACATAGATACATAGATACATAGATACATAGATACATAGATACATAGATAGTTTTCACTGATTTCCTGACAGGAAAGAATTGAATTA
2	52	D2S442	GATA8H05	GATA8H05_2	202	202	AAGGGAAGGAGCATAGCAAC	GATTTGGTAGATAGACAGATGTGA	(ATCT)13	AAGGGAAGGAGCATAGCAACGGTGATTAGATGAGACAAAATTTATTTGAATGAAATTCAAAAGGTGGTTTCTCCCAAAGTAGCAGAACAGAACTTACATTAGTCAGGGTTCTCAAGAGAAACAGA[ATCTATCTATCTATCTATCTATCTATCTATCTATCTATCTATCTATCTATCT]ATCACATCTGTCTATCTACCAAATC
2	52	*	TAGA002	TAGA002M_2	210	211	TGCCCTGTGGAATTCAGACT	GGCTTTCCAGAGAAACAGGA	(TAGA)13	TGCCCTGTGGAATTCAGACTAAAGACTGGAGCGTCAACTCTTGCCTAAGTCTCCAGCCTGCAGGCTGGCCCTATGGATTTCAGACTTGCTGGTCCCCACAAGTGCATCAGACAATTCCTTAAAACAACTC[TAGATAGATAGATAGATAGATAGATAGATAGATAGATAGATAGATAGATAGA]TAAATGAGTCCTGTTTCTCTGGAAAGCC
2	10	TPO	SRA	TPO-D2S	114	114	CACTAGCACCCAGAACCGTC	CCTTGTCAGCGTTTATTTGCC	(TGAA)8	CACTAGCACCCAGAACCGTCGACTGGCACAGAACAGGCACTTAGGGAACCCTCAC[TGAATGAATGAATGAATGAATGAATGAATGAA]TGTTTGGGCAAATAAACGCTGACAAGG
2	13	*	AGAT021	AGAT021_2	217	217	GAAACTCCAAAGATGGCAAAA	TCCTGAATGAGGGGACACTT	(GATA)4_(N)3_(GATA)10	GAAACTCCAAAGATGGCAAAAAGTATTTTTATGAGTGACCATAGATCTTAATAGTGTATTAAATGCCTGACATTTACCAAAAAAAAAGTCTCTTTTGAGGGAATCACTTTTAAATAGA[GATAGATAGATAGATA]GAT[GATAGATAGATAGATAGATAGATAGATAGATAGATAGATA]CCTGAAAATGATGGATAACAAAGTGTCCCCTCATTCAGGA
2	10_13	D2S1334	GATA4D07	D2S1334	276	276	AGGCCTCTCTTCGAATGATT	CTCCATGATCCAGTCACCTC	(ATCT)7_(N)32_(ATCT)16	AGGCCTCTCTTCGAATGATTTTGCTATTTTTTGGGGTTTGGAATATCTA[ATCTATCTATCTATCTATCTATCTATCT]AATCTATCTAATCAATCTATCTTATCTATCTT[ATCTATCTATCTATCTATCTATCTATCTATCTATCTATCTATCTATCTATCTATCTATCTATCT]GAGTGTAATATTGTTTGGATGTGTGTCTCCACCTAAATCTCATTCACAATGTAATCCCCAACGCTGGAGGTGGGGCCTGCTGGGAGGTGACTGGATCATGGAG
2	10	D2S1363	GATA23D03	D2S1363	189	189	TTCTGCTTTCTCTGACTGTATCA	ATTCTTTGTCTCCCCAGTTG	(GATG)4_(GATA)10	TTCTGCTTTCTCTGACTGTATCATGTATATTATGTATTTGGAAGCATTTGATACATAGATGATATTAATAGATGGATGGATGCATA[GATGGATGGATGGATG][GATAGATAGATAGATAGATAGATAGATAGATAGATAGATA]GATCAAGCAAATGATGGAGTGAAGTAGCAACTGGGGAGACAAAGAAT
2	10	D2S1400	GGAA20G10	D2S1400	115	115	TGGAATCGTTTTACCTCTGC	TATAGGTCAACGATAACTCATTCG	(GCCT)5_(TCCT)8	TGGAATCGTTTTACCTCTGCCTGCCC[GCCTGCCTGCCTGCCTGCCT][TCCTTCCTTCCTTCCTTCCTTCCTTCCTTCCT]CCTTCCTGTTTGACGAATGAGTTATCGTTGACCTATA
2	10	D2S1788	GATA86E02	D2S1788	190	190	AATGGATGGACAAATGGATG	CCCTTCATAATTAGATGAGCC	(TGGA)10_(N)36_(TAGA)12	AATGGATGGACAAATGGATGGATGAA[TGGATGGATGGATGGATGGATGGATGGATGGATGGATGGA]TATGGATAGAGATAACTAGCTAGCTAGATAGGTAGG[TAGATAGATAGATAGATAGATAGATAGATAGATAGATAGATAGATAGA]TAATTTCTTATAAGATATTGGCTCATCTAATTATGAAGGG
2	10_13	D2S1790	GATA88G05	D2S1790	295	295	ACATGTCGATCTCAGCGTTC	GAGTTTTATTGGCCAAAGCA	(GATA)12_(GACA)9	ACATGTCGATCTCAGCGTTCCTTTTTTTCTAACAGTATGCATATGGTAAAAATTTTAAACAGTGTAAAGAAATAGATTGCCTTCCAATTCCCGTTCCCCAATCAGCAACCACTGCTGTCAACACATTGTATCTCTTTCCATGGATGCTGTCTGCACATAAAAAT[GATAGATAGATAGATAGATAGATAGATAGATAGATAGATAGATAGATA][GACAGACAGACAGACAGACAGACAGACAGACAGACA]GATAGATAGTCTCCACTTTCGTTTTGCTGCTTTGGCCAATAAAACTC
2	10	D2S2952	GATA116B01	D2S2952	196	196	ATGGCCTATTGTGGGATCTT	AATCAGCATGCCCACTGTAT	(TATC)10_(N)3_(TATC)10	ATGGCCTATTGTGGGATCTTGTGAGTTAATACTTATTATGCTC[TATCTATCTATCTATCTATCTATCTATCTATCTATCTATC]TGT[TATCTATCTATCTATCTATCTATCTATCTATCTATCTATC]TGTCTATCTACCTATCCTATTAGTTCTGTCCCTCTAGAGAATTCTGAGTAATACAGTGGGCATGCTGATT
2	52	D2S2734	GATA10H05	GATA10H05_2	216	216	CCTAAATTGTGAGAATCTTTTTATC	TTTTTCTAGAGCTACCCCTTACC	(TATC)6_(N)4_(TATC)6	CCTAAATTGTGAGAATCTTTT[TATCTATCTATCTATCTATCTATC]TGTC[TATCTATCTATCTATCTATCTATC]ATCCCTCTGTCTGTCTGAGTTTGGAAATGTTTAAATTTATTTATTAATTCAAATATGTATTTTATGTTTATGTCTTCCAGTATATGAAAGCATTTCATATTGAAGAAGGTTTCTAGTGATGGTAAGGGGTAGCTCTAGAAAAA
2	52	*	GATA174G01	GATA174G01_2	186	186	GATATAATGTCCATGGTTTCTGC	AGAGCTAAGTCACATTTCCACC	(TAGA)10_(N)15_(TAGA)4	GATATAATGTTCATGGTTTCTGCTATTAATTCCGTGGTTGAAATGA[TAGATAGATAGATAGATAGATAGATAGATAGATAGATAGA]CAGATAGATGATAGC[TAGATAGATAGATAGA]TGACAGATAGCTAGATAGAGTTCTTAATAGAATGAATTCTCTCTTGAGGTGGAAATGTGACTTAGCTCT
2	52	D2S1388	GATA63F01	GATA63F01_2	330	330	TTTTAGAGTATGTGGCATGTGC	ACACTGGTGCATCCAGATTT	(ATAG)10_(N)10_(ATAG)4	TTTTAGAGTATGTGGCATGTGCAGATAAGAGGAATGTATTTTCTGTGGTTGATGGGTGAAGCGTTCT[ATAGATAGATAGATAGATAGATAGATAGATAGATAGATAG]CTAGATAGAT[ATAGATAGATAGATAG]ATATAGATATATCTGTTAGGTCTATTTCATCAAGTGTTTAGTTTAGGTCCCCAAATATCTTTGTCAGTTTTGTGCCTTGATGATATTTCTAATACTGTCAGTGAGATGTTGAAGTCTCCCACTATTATTGTGTGGTTATCTAAGTTTTTTTTGTAGTTGTCTATGAATTTGTTTGATAAATCTGGATGCACCAGTGT
2	52	D2S1774	GATA70F12	GATA70F12M_2	172	173	CATCTTCAAATACTCACATCTTCA	CAAGGGAACTAGCACGACAT	(TATG)4_(N)4_(TATC)7	CATCTTCAAATACTCACATCTTCAAGTATTTCA[TATGTATGTATGTATG]CATC[TATCTATCTATCTATCTATCTATCTATC]GCTTATACTCTAATTGAAAGCTGTGATTCAAACACAACCAAGCTCTTGCAGATTCATGAATATACCATAAAATGTCGTGCTAGTTCCCTTG
2	10_13	D2S1360	GATA11H10	D2S1360	139	139	TAACCTTGTGAGCCAATTCC	CAAAACAGAAACAGAACTAATAAGA	(TATC)7_(TGTC)9_(TATC)5	TAACCTTGTGAGCCAATTCCTATAAT[TATCTATCTATCTATCTATCTATCTATC][TGTCTGTCTGTCTGTCTGTCTGTCTGTCTGTCTGTC][TATCTATCTATCTATCTATC]TCTTTCTTATTAGTTCTGTTTCTGTTTTG
3	13	*	AGAT128	AGAT128_3	266	266	CACTGCACTCCACCTTAGGC	ACACCCTCCTCTGGAATCCT	(TAGA)14	CACTGCACTCCACCTTAGGCTGAATGAGACCCTGTCTCAATAGT[TAGATAGATAGATAGATAGATAGATAGATAGATAGATAGATAGATAGATAGATAGA]GCTTTGAGGATGCGACCTTTCACAATTCTAAGAAACAGACAAGATCAAAAACTACTGACCTGTAAGGACAGTCTGGTCAAGGCACAGCTGCTGGAACAAGCAAATTCCGTCTGTTTATTCTAGCCTTGTATCATTTATTCAACGTAAGGATTCCAGAGGAGGGTGT
3	52	*	ATCT053	ATCT053P_3	147	153	CCTGGGCAACAGAGAGACAC	TAAGACCAGTCGCACCCAGA	(ATCT)12	CCTGGGCAACAGAGAGACACTCTTGTAAAAAAGAAAAAA[ATCTATCTATCTATCTATCTATCTATCTATCTATCTATCTATCTATCT]ATCATCTATCTATCTGCAGCTTCACCCGCCTCACTACGGCTCTGGGTGCGACTGGTCTTA
3	52	*	CTAT012	CTAT012_3	153	153	CAGCAGCCTGTCATGAGACT	AGTCAGGGTTCTCCAGAAAGA	(CTAT)11	CAGCAGCCTGTCATGAGACTTCTCAGCCTCTGTAGTCATATGAGCCAATTCTGCTAAAAAATCC[CTATCTATCTATCTATCTATCTATCTATCTATCTATCTATCTAT]CATCTATCTATCTTATTGCTTCTATCTTTCTGGAGAACCCTGACT
3	10_13	D3S1763	GATA3H01	D3S1763	265	265	AAACCGCTGTGCACTTTATC	GGAAGGTGCGTATGAATGAG	(AGAT)14	AAACCGCTGTGCACTTTATCAAAACCAGGAGTAAAATCTGATACACATTCTA[AGATAGATAGATAGATAGATAGATAGATAGATAGATAGATAGATAGATAGATAGAT]TGTTTTTGAAGAAAGGGGCAAATTTTCACAATTAGATTGATGATGGAGTAGCAGTAAAAGACTAGATGGCACTTAATACATATCAAGAATCAATGTAGTCAAGAAATAAGAACCAAATATGGCCCCGATAATATAAGTCACTCATTCATACGCACCT
3	10_13	D3S1766	GATA6F06	D3S1766	213	213	ACCACATGAGCCAATTCTGT	ACCCAATTATGGTGTTGTTACC	(ATCT)12	ACCACATGAGCCAATTCTGTATAATAA[ATCTATCTATCTATCTATCTATCTATCTATCTATCTATCTATCTATCT]ATTGTTTCTGTTGCTCTGGAGAGCCCAGATTAATATAATTACTAATTTCATGTTAAATTGCTTTGGTATAAATGAAGCAGAAAAAAAAAAGTGTTTACTTACAATATTCCCTTCTAGGTAACAACACCATAATTGGGT
3	10	D3S1768	GATA8B05	D3S1768	193	193	GGTTGCTGCCAAAGATTAGA	CACTGTGATTTGCTGTTGGA	(TAGA)11	GGTTGCTGCCAAAGAT[TAGATAGATAGATAGATAGATAGATAGATAGATAGATAGATAGA]TATACAGACAGATGACAGATAGATGGATAAAACAGTGCATTTTAATTGTACTAGAATCATGTAGTTATACAATTATTGACATTCTGATTGTACCAAAATAACTTAGATTTTTATCCAACAGCAAATCACAGTG
3	10_13	D3S2398	GATA6G12	D3S2398	289	289	AGCCTGAGCAAAACAGTGAA	GAAGACCTACGGATTGGGTC	(ATAG)13	AGCCTGAGCAAAACAGTGAAACCCCATCTCTACTATAAATAGAAAAATTAGCTGGTCGTGGGGGCATGCGCCTGTAGTCCCAGCTACTCAGGAGGCTGAGGCAGGAGGAGACTGGGAGGTGGAGATTGTAGTGAGCCAAGATCGTGCCACTGCACTCCAGCTTGGGTGACAGAGTAAGACCCTGTCTAAA[ATAGATAGATAGATAGATAGATAGATAGATAGATAGATAGATAGATAGATAG]ATACTCTCCCTGATGCTATTTTCTAGGGACCCAATCCGTAGGTCTTC
3	10	D3S2427	GATA22F11	D3S2427	236	236	CTCCTCGTCACTGCAGTCTT	CTGCCTCATCTCTTCAGGAT	(ATAG)9	CTCCTCGTCACTGCAGTCTTGTTTCATTTATCTCAGGTTAGGTAACTCAGGTATTCGTCTCTCTTGCTCCACTGCAAAAAAT[ATAGATAGATAGATAGATAGATAGATAGATAGATAG]ATATGGATATGGATATAGATATAGACATAGACATAGACATAGACATAGACATAGATATAGATATAGATATAGATATAGATATAGATATAGATATATACATCCTGAAGAGATGAGGCAG
3	10	D3S2432	GATA27C08	D3S2432	149	149	GGCAGGCAGGTAGATAGACA	ACACTACACAAGCATAGTCAGGC	(AGAT)15	GGCAGGCAGGTAGATAGACAGAGAGATAGATATGCAGGAATTGAA[AGATAGATAGATAGATAGATAGATAGATAGATAGATAGATAGATAGATAGATAGATAGAT]AGACAGACAGATAAGACCCATGCCTGACTATGCTTGTGTAGTGT
3	10_13	D3S2460	GATA68F07	D3S2460	162	162	ATTGCTTCCCCTTTACCTGA	GACAGGAGACAGAATGTTATAAGTT	(TATC)13	ATTGCTTCCCCTTTACCTGAGATCTATAAATTTTTATTT[TATCTATCTATCTATCTATCTATCTATCTATCTATCTATCTATCTATCTATC]TTGGAATTCTTGAACATAAGTATTTCTGTACTCACTACATTCCACTAACTTATAACATTCTGTCTCCTGTC
3	10_13	D3S3038	GATA73D01	D3S3038	202	202	CATCTTTCTTTTCCTGTTCCC	GATACCATATTCAACATGAAGAGG	(ATAG)13	CATCTTTCTTTTCCTGTTCCCTAGAATCCTTTATACATAT[ATAGATAGATAGATAGATAGATAGATAGATAGATAGATAGATAGATAGATAG]ATATAGAGAGAAAGATATATAGATATAGAGAGAAAATAAATAACTTTTTTGCCTAGTTACTATCAGTAATGTTTTAAACATATTTTCCTCTTCATGTTGAATATGGTATC
3	10	D3S4529	GATA128C02	D3S4529	149	149	AGACCCCAAAATTACTTGAG	AAGGAACTGTTAGGGGCCT	(ATCT)9	AGACCCCAAAATTACTTGAGCCAATTTATTAAAATAAATATCGATCAATTG[ATCTATCTATCTATCTATCTATCTATCTATCTATCT]ATTTATCTATCTATCTGTCTGTTTCTTCATTTTGTCTCCCTGGAGGCCCCTAACAGTTCCTT
3	13	*	GATA131D09	GATA131D09_3	150	150	AAAAATCTGACTCTATTCAAATGTT	AGACTGCAGTGAGATGCCAT	(ATAG)12	AAAAATCTACTCTATTCAAATGTTTTATACTATCT[ATAGATAGATAGATAGATAGATAGATAGATAGATAGATAGATAGATAG]GTACAGAGAGGATCTCAACATTGCCCAGGCTGGAATGCAGTGGCGTGATGGCATCTCACTGCAGTCT
3	52	*	GATA146D07	GATA146D07_3	195	195	GGACATTACCAGACTGAAAAGC	CCTTAGATCTGGGTTTGGGT	(TATC)11	ACCAGACTGAAAAGCTAGAAGCAGACAGATGGTTATTTGTAATCATCCTGTAAATGTAAATTCTTTAAAACTGGTGGGCTTGCTGGCTTTATCATCTATCTGTCTG[TATCTATCTATCTATCTATCTATCTATCTATCTATCTATCTATC]ATCTATCTATCTATTTATATATCTATACCCAAACCCAGATCTAAG
3	52	*	GATA178C11	GATA178C11M_3	119	120	AACTGCATGAACCAATTCCT	TCCACAGAACCAGAACCAAT	(TCTA)10	AACTGCATGAACCAATTCCTATAATAAATCTCCTAT[TCTATCTATCTATCTATCTATCTATCTATCTATCTATCTA]TCTGACTATCATCTATCTATCCTATTGGTTCTGGTTCTGTGGA
3	52	D3S2459	GATA68D03	GATA68D03_3	193	193	CTGGTTTGGGTCTGTTATGG	AGGGACTTAGAAAGATAGCAGG	(AGAT)13	CTGGTTTGGGTCTGTTATGGATCATAACAATTAG[AGATAGATAGATAGATAGATAGATAGATAGATAGATAGATAGATAGATAGAT]ATAATAGATAAACAGATAGAGGTAAATATATTAGACATAATATGTTTCCCATTACATTGTTTGAATTTAACTATTTTTAATAAATCCTGCTATCTTTCTAAGTCCCT
3	52	D3S3048	GATA87B02	GATA87B02_3	350	350	TGGTTCTCAACCAGGACAAT	AGTCCTGGCAAACTCCTCTT	(TATC)11	TGGTTCTCAACCAGGACAATCTTGACGCCCAGGGACATTTGGCAGTCTCTGTAGATATTTTTGGTGGTCACAATAGGGAGGCAGGAGAGTGAGAGTGGCATCTAGTGGGTAGAATCCAAGGAAGTCTCCACAACAAAGAATTATCCAGCCCAAAATTTCAATAATCCCATATTGAGAAAATCTGAAATAATTTAACAAAAAAACTAGAAGTG[TATCTATCTATCTATCTATCTATCTATCTATCTATCTATCTATC]CATCCAAACTATTTTTTAAAGGGGCAGGAGGAGAGAAGGGGAGAGATTCCAAAAACCTACAAGACCTTGGTGTCAAGAGGAGTTTGCCAGGACT
3	52	D3S3053	GATA92B06	GATA92B06P_3	225	231	AATCCCAAGTGCACAGTGTT	AAGGCAGAAGAGTGAGAGAGC	(TATC)9	AATCCCAAGTGCAACAGTGTTGAGAGGTGGAACTTTTAAGAGGTGATTAGGTCATGAGGTCTTTGCTCTCATGAATAGATCAGTATCATCTATTT[TATCTATCTATCTATCTATCTATCTATCTATCTATC]TGAGTGGGTTCATTATCACAAACCCACTCATTAGATAGTTCAGTGAGTTCAGCCCTCTCTTGCTATTTCAAGGGCTCTCTCACTCTTCTGCCTT
3	52	D3S3054	GGAA22B10	GGAA22B10P_3	395	401	TGGTACAGATAGAGGTGACGC	CTCTCTGGGCCCTACTTTCT	(GAAG)11	TGGTACAGATAGAGGTGACGAAGAAACAAGGAAAAGA[GAAGGAAGGAAGGAAGGAAGGAAGGAAGGAAGGAAGGAAGGAAG]GGAGGAAGGATGGAAGGAAGGAAGGAGAAAGAGGAAAGAGGAGAGGAAAGGAAGGGAAAGTGGAAAAAAGAAAAGGAAAGGGGAAAAAAGGAAAGGAAGGAAGAGAAGTAGACAAAACTACATAAAATATCTATCTTTTGCAGTTACAAATTGAACTAAAATAGTAATAGCAACTCTGGATTGACTGTTTTACCATAGGTGAGTCATGGGTCCAAAAGCTTACCATATATTAATGAATGTAATTGCACAATCACACAATGAAGTCATCACTACTATACTGCCCTTTTACAGATGAGAAAGTAGGGCCCAGAGAG
3	13	*	MFD427-AAAT028	MFD427-AAAT028_3	279	279	AAGCAGGAGAATCGCTTGAA	GGTTTCCTAACTCTTTTCCCTGA	(AAAT)8	AAGCAGGAGAATCGCTTGAACTCGAGAGACGGAGGTCGCAGTGAGCCAAGATCGAGCTGCTGCACTCCAGCCTGGGCGACAGAGCTAGACTCCATCTCAAAAATAA[AAATAAATAAATAAATAAATAAATAAATAAAT]ATCTTCTATTTTAAAACATACTTAAAAGATACTTATCTTCTATAAGATAATGTCAAAAGATTCATGACTTTTAAAATAGAAGATATTTATATTAGTCTTTTTAAATTATGAGAGTTTTTCAGGGAAAAGAGTTAGGAAACC
3	52	*	TTTA033	TTTA033_3	201	201	TTAGCGGCAGCAGCATTTAT	GCCTGGGCAATAGAACAAAA	(TTTA)8	TTAGCGGCAGCAGCATTTATGAATGCAAGTGGCAAACTGTAAAAACACTACTTGTTGAAGTATGATATTAATAACTTGGGTGTAAGGATGACAGATCTTACTGGAAATGGCACATAATGGCACTATGTACAGTAT[TTTATTTATTTATTTATTTATTTATTTATTTA]TTTTTGAGACAGAGTTTTGTTCTATTGCCCAGGC
3	13	*	TTTA040	TTTA040_3	152	152	GGGTGCAGTTTTTCTCTGCT	GGGTGGAAAGAAGGGCTTTA	(TTTA)11	GGGTGCAGTTTTTCTCTGCTTCTCAGTTAGATAACTTGACAGAGT[TTTATTTATTTATTTATTTATTTATTTATTTATTTATTTATTTA]TATGTTTTAGAAAACTAAGAGGCCTAGGTAAATAACTGTGCCTTAAAGCCCTTCTTTCCACCC
3	10_13	D3S1764	GATA4A10	D3S1764	232	232	TCCCCTTTGAAAGTCCTACC	TCCCTGGGTGAAAATGAGTA	(TCTG)6_(TCTA)12	TCCCCTTTGAAAGTCCTACCAGGTACCATATGGTTCAAGTAGAGACTTTGGCAACGTGTATACCTTCATTGACTTGTGAGCACCATCAGGAATCCAGATTTTATGAAACAAATTCTTAATTGGAGCATCAGACATCTA[TCTGTCTGTCTGTCTGTCTGTCTG][TCTATCTATCTATCTATCTATCTATCTATCTATCTATCTATCTATCTA]CCTACTCATTTTCACCCAGGGA
3	10_13	D3S3045	GATA84B12	D3S3045	195	195	ACCAAATGAGACAGTGGCAT	ATGAGGACGGTTGACATCTG	(AGAT)4_(N)2_(AGAT)11	ACCAAATGAGACAGTGGCATAAATCAGGACCTCTCTGGGCAGAGTAGAACAATATGTACTTCTTAACTACAGAAGCAGAGAGAAAGGGAGAGATAG[AGATAGATAGATAGAT]AT[AGATAGATAGATAGATAGATAGATAGATAGATAGATAGATAGAT]GATATTGATTTCCCATGCAGATGTCAACCGTCCTCAT
3	52	*	TATC046	TATC046_3	228	228	TGCAGCCTGACTTCTAAGTGG	GGTGGTTCCTTGGTGGTATG	(ATCT)6_(N)3_(ATCT)4	TGCAGCCTGACTTCTAAGTGGTAGTTTGCTGAGAATTTTATTTATGGATATC[ATCTATCTATCTATCTATCTATCT]ATC[ATCTATCTATCTATCT]ATCATCTATCTATCTATCAATCAATCACCTATCATTGAGCCTACTAAGGTAAAACTTACACATAAATTTAGTTCACCTGTTTTGGTGTACAGTTCCATGAGTTCTGACAAATGCATACCACCAAGGAACCACC
3	10	D3S4545	GATA164B08	D3S4545	224	224	CTGTGATCACACCACTGCAG	TGGGGTATCCTGTGTCAGAGC	(TCTG)4_(N)36_(TCTA)11_(N)3_(TCTA)4	CTGTGATCACACCACTGCAGTCTAGCCTGGGCAGCATGTCTCAAAATCTATCTATCTA[TCTGTCTGTCTGTCTG]TCTATCTGTCTGTCTGTCTATCTCTCTGTCTGTCTG[TCTATCTATCTATCTATCTATCTATCTATCTATCTATCTATCTA]TCA[TCTATCTATCTATCTA]TCAGCAGTTTAAAACAGTTTCTCCTGGGTGGCTCTGACACAGGATACCCCA
4	52	*	AATA045	AATA045_4	134	134	GAGGAGGTCAAGGCTGTGAG	GGGGAACATGTAGCATCTGTG	(AATA)7	GAGGAGGTCAAGGCTGTGAGCCATGATGGTGCCACTGCACTCCAGCCTGGGCAACAGAGCAAGACCATGTCTCAAAAC[AATAAATAAATAAATAAATAAATAAATA]GACCTCCCACAGATGCTACATGTTCCCC
4	52	*	ATCT018	ATCT018_4	224	224	TGATGTTTGAAGGAAACCACA	GATGGTGCTACTGCACTCCA	(ATCT)13	TGATGTTTGAAGGAAACCACATATAAATCCAACAAAGGATTTAAGAAGAATAGGTGATAAAATGAAAGAAAGATTTGTTATGGCTAATCTGCCTGGTATAAAGGATTAGAAATTGA[ATCTATCTATCTATCTATCTATCTATCTATCTATCTATCTATCTATCTATCT]TTTTTTTGAGACAAAGTCTTGCTCTGTCGCCCAGGCTGGAGTGCAGTAGCACCATC
4	10	D4S1627	GATA7D01	D4S1627	179	179	AGCATTAGCATTTGTCCTGG	GACTAACCTGACTCCCCCTC	(AGAT)10	AGCATTAGCATTTGTCCTGGTTTTATCATATTGCAGACAAAGGAAGTTTGAAATATTGCTTAAGACTTTCCCTG[AGATAGATAGATAGATAGATAGATAGATAGATAGATAGAT]GTAGACATATATACTTTATGTTTCTTTGTTGTTTGTGTTTTTCAGGAGGGGGAGTCAGGTTAGTC
4	10_13	D4S1644	GATA11E09	D4S1644	206	206	TAACATTGACCGCTCCTCTC	CATCCTTCCTGGTCCCTAGT	(TCTA)15	TAACATTGACCGCTCCTCTCCCAATTTACATAATTTTGTTATTTTTTATAAGTAAATTTAATGAGGGTCTGTTGGTAGTAAACTTTCTTAGTATCTG[TCTATCTATCTATCTATCTATCTATCTATCTATCTATCTATCTATCTATCTATCTATCTA]TCTGGAAAATGTCTTTATTTAGGCAACAGACTAGGGACCAGGAAGGATG
4	10_13	D4S1647	GATA2F11	D4S1647	143	143	TATTTCCAACACCCCTGCTA	AAGCAAAGAGGATTGAAAGTG	(ATAG)12	TATTTCCAACACCCCTGCTACTTTTATTCATAAAAAGCAA[ATAGATAGATAGATAGATAGATAGATAGATAGATAGATAGATAGATAG]TATATATCAAGTTCCTAGACAATTCTTAAATTGACACTTTCAATCCTCTTTGCTT
4	10	D4S1652	GATA5B02	D4S1652	144	144	AATCCCTGGGTACATTATATTTG	CAGACATTCTTTATTCTTTACCTCC	(ATCT)11	AATCCCTGGGTACATTATATTTGTTAAATTTTAGAATCTATCATCTATCTATTTCTCTATC[ATCTATCTATCTATCTATCTATCTATCTATCTATCTATCTATCT]ACTTCTAGTGAGTGGGAGGTAAAGAATAAAGAATGTCTG
4	10	D4S2366	GATA22G05	D4S2366	131	131	TCCTGACATTCCTAGGGTGA	AAAACAAATATGGCTCTATCTATCG	(GATA)7	TCCTGACATTCCTAGGGTGAACTTCACATGGTAATTAGATGACTGATAGATAAATG[GATAGATAGATAGATAGATAGATAGATA]GATTGATTGATTGATAGATAGACGATAGATAGAGCCATATTTGTTTT
4	10	D4S2367	GATA24H01	D4S2367	131	131	CAGGGAGACAGAACCAACTG	CATAATTGCTTGGGCAATTC	(AGAT)8	CAGGGAGACAGAACCAACTGGAACAGTAGATGGATTGATAGATAGA[AGATAGATAGATAGATAGATAGATAGATAGAT]AGACAGACAGATAGATGAAAGGGGATTTATTAGAATTGGCCCAAGCAATTATG
4	10_13	D4S2368	GATA27G03	D4S2368	318	318	GAGCCAGACCTTGTCTCAAA	AAGGGATTTTAGGAACTGATACG	(CTAT)11	GAGCCAGACCTTGTCTCAAAGGTCTAATTTCCAGCTCCACCACCTATTTGCTATGCAACTTTAGGTAAGGTTAGGACTGTAAGTAACTCGTTGGGTCACTCTTAAAATTAATCATGTGAATGCATGTTCAACACTTAGAACAATAGCTATACAGAGGGTGTACTCCTTGATGTACTCATTTTCCCACAATGATG[CTATCTATCTATCTATCTATCTATCTATCTATCTATCTATCTAT]CTAATCTATCTATCTATGTATCCTGATCATTTAAGAAGTTACCCTATGGTGTCACATCGTATCAGTTCCTAAAATCCCTT
4	10	D4S2417	GATA42H02	D4S2417	258	258	AGCACAAGATTCTCTAAGCCC	AAAGCCAAAAGATGATGCAA	(TCTA)11	AGCACAAGATTCTCTAAGCCCTGCAGTAGTTTTGGCCTGCTCAGAATTTAGTCAAGAAAAAGATGAAGATAAGGTAGTCAAGAAAAAGACCAGTCCTGAAGACATCTTGTGTCTCAATGTCCAACTTAATGAGTGTGGCAGC[TCTATCTATCTATCTATCTATCTATCTATCTATCTATCTATCTA]TCCAAATATCTATCTATCATTTTTGTACCTACCTGTCTCCTAATCTTCTCTCCTCATTGCATCATCTTTTGG
4	10	D4S2632	GATA72G09	D4S2632	122	122	TTGAAGTTGTGACTCAGGTCC	TTGGTGATTTAATTCCAGGC	(AGAT)7	TTGAAGTTGTGACTCAGGTCCAACAGATGTGAAGCA[AGATAGATAGATAGATAGATAGATAGAT]AGAAGGTCTATCATACTCAAATTCCTAGATTGGTTACAGCCTGGAATTAAATCACCAA
4	10_13	D4S3248	GATA28F03	D4S3248	244	244	TTCAGGAGTTTAGCTTTCTATGC	CTACACCATCAGTACTCACTAGGC	(GATA)13	TTCAGGAGTTTAGCTTTCTATGCTACAATTAATGACAGCTCTTTAACCTCAATGTCATAGAAGAGATTTCTTTGATGTATAACACTAGCAAAAGATTC[GATAGATAGATAGATAGATAGATAGATAGATAGATAGATAGATAGATAGATA]AAGTAGATAGATACATAGGCCCACTGCATTTTTTCATTTTCTTCCCATTAAGTATTTTCTACTTTTGTATGCCTAGTGAGTACTGATGGTGTAG
4	52	*	GATA129D03	GATA129D03M_4	175	176	TCCACTGGGCCATTAATTAA	TCTCATAATATTGAACCCCTCC	(ATAG)9	TCCACTGGGCCATTAATTAATTCATTATATTAGTTAGAATTCTCCAGAGAAACAGAACCAACAAGAGATAGATAGATGATAGATAGATAT[ATAGATAGATAGATAGATAGATAGATAGATAGATAG]ACAGATAGATTGATTGATAGATAGATAGGAGGGGTTCAATATTATGAGA
4	52	*	GATA138G03	GATA138G03_4	168	168	AGGGAGCTTTCTGGGAATTA	TATCAGTGCCTTTTAATAAATTCA	(TCTA)12	AGGGAGCTTTCTGGGAATTATACAAGATATCTGAGAATAACTCATAAGGATATTGAAAATTC[TCTATCTATCTATCTATCTATCTATCTATCTATCTATCTATCTATCTA]TCTGGTTAGAATAGAAGCAACCCAGAGAATAAAGTGAATTTATTAAAAGGCACTGATA
4	10_13	*	GATA70E01	NA-D4S-1	164	164	CCCACTACAACTTCAGGTAGA	TAGAGCAAAACAGAAATGAGG	(GATA)12	CCCACTACAACTTCAGGTAGATAGATAGATGATATAGAT[GATAGATAGATAGATAGATAGATAGATAGATAGATAGATAGATAGATA]CAGAGAAAGGATAGATTTGTTGTTGTTTGTTTTGATGTTATTTTTATGCAAGTAAACCTCATTTCTGTTTTGCTCTA
4	52	*	TAGA049	TAGA049_4	257	257	CGCCAACATGGCCTATTAAC	TTGCAAGCCCCTTAACTCTG	(GATA)6	CGCCAACATGGCCTATTAACCACACTATTAATTCTCAATATTATGGTAAGGTGTAGATAGATAGAT[GATAGATAGATAGATAGATAGATA]GATGGTAGATAGATGATGGGTGGACATGCTATTTGCATTATTGCTTTTGTTTTTCTAAGCAATTTTATATGTATTATCTCACTCCACACTTATAACAATCTCTGGTGTAGATAATATTATAATCCTCATGAAAAAAACTGAAGGACTCAGAGTTAAGGGGCTTGCAA
4	10_13	D4S1625	GATA107	D4S1625	196	196	GACTCCAAATCACATGAGCC	GTCTCTGCATTTGCTGGTTT	(GATA)4_(N)8_(GATA)14	GACTCCAAATCACATGAGCCAATTCCTTATAATAAATTAGATAGATTGGATGAATG[GATAGATAGATAGATA]GGTAGGTA[GATAGATAGATAGATAGATAGATAGATAGATAGATAGATAGATAGATAGATAGATA]TCCTATTGCTTCTGTTTCTCTGGGAAACTCTAATACATAGAAACCAGCAAATGCAGAGAC
4	10_13	D4S1629	GATA8A05	D4S1629	140	140	TGGTTCTGCTTTTTCTCTCC	TTTAACAGACAAATGACAAATCTG	(TATC)4_(N)4_(TATC)7	TGGTTCTGCTTTTTCTCTCCAAATGACAAAT[TATCTATCTATCTATC]TGTC[TATCTATCTATCTATCTATCTATCTATC]ATCTACCAATCTATTAACATAGTTTTAGATTAGGATACAGATTTGTCATTTGTCTGTTAAA
4	10_13	D4S2623	GATA62A12	D4S2623	206	206	AACTAGGCTGCTTCCCAGAT	GCCAGATACATGGCTAAGGA	(TAGG)5_(TAGA)9	AACTAGGCTGCTTCCCAGATACGTGTAACCTTAAGCAAGTTATTTAATGTCTCAGAATCTTAGTTTCCTCATCGGTAAAATAAGGATAATAATATCAATCTTAT[TAGGTAGGTAGGTAGGTAGG][TAGATAGATAGATAGATAGATAGATAGATAGATAGA]TGTATATAGATATAAATATACATATATCCTTAGCCATGTATCTGGC
4	10_13	D4S3243	GATA10G07	D4S3243	171	171	AATCCAGTAAATGAAATAGTCATCA	ATAAGCCAAACATGATGGGA	(AGAT)5_(N)7_(AGAT)11	AATCCAGTAAATGAAATAGTCATCAGATAGATAGATGATAGACAGAC[AGATAGATAGATAGATAGAT]GATAGAC[AGATAGATAGATAGATAGATAGATAGATAGATAGATAGATAGAT]AGCAAGACCAGGTTGCATTTTCCCTGACGCTTTTCCCATCATGTTTGGCTTAT
4	52	*	GATA30B11	GATA30B11_4	290	290	TTTAGTTGAATGGCTGAGTGG	TGAGCCAATTCCCCTAATAA	(GGAT)4_(N)68_(AGAT)13	TTTAGTTGAATGGCTGAGTGGATATTTTGTGAAGCAGTTTATGGTAGTTCCTATTTTTTCAGAAATAGTTCTTTTGCCTTTACATATGTATTAGTCAAGATTCTCAAGAGAAACAACCAATG[GGATGGATGGATGGAT]AGATGGGTGGATGGATGGATGGGTAGGTAGGTAAAGAGGTAGCTAGGTAGATAGCTAGGTAGGTAGGC[AGATAGATAGATAGATAGATAGATAGATAGATAGATAGATAGATAGATAGAT]AGGAGAGGAGATTTATTAGGGGAATTGGCTCA
5	13	*	AAAT072	AAAT072_5	194	194	GGCAGCAAGAGTGAAACTCA	ACTCCACCCAGGAAGTCCA	(AAAT)11	GGCAGCAAGAGTGAAACTCAGTCTCAA[AAATAAATAAATAAATAAATAAATAAATAAATAAATAAATAAAT]AAAATACAAAATTAGCTGGGTCTGGTGGCACACGCCTGTAGTCTCAGCTACTAGGGAGGCTGAGACAGGAGAACTGCTTGAACCCAGTGAGAGGTGAAGCCAGCTGGACTTCCTGGGTGGAGT
5	52	*	AAAT111	AAAT111_5	217	217	TTGGACTCATTTGTTTCCAATTT	AGTCACACAGCACCACACCT	(AAAT)7	TTGGACTCATTTGTTTCCAATTTGTTTACATCTAAAAAGTAAGCTATGTCCAGGTGCAGTGGCTCACACCTGTAATCCTAACACTTTTTGAGGCCGAGGTGGGCAGATCATTTGAGGTCCAGAGTTCGGGACCAGCCTGAAATCCTGTCTCTGCTA[AAATAAATAAATAAATAAATAAATAAAT]GCAAAAATTATCCAGGTGTGGTGCTGTGTGACT
5	52	*	AGAT030	AGAT030P_5	194	200	GAGGGGCACAAGAATGATGT	TTGCCAAAGAATTCACCTGT	(AGAT)11	GAGGGGCACAAGAATGATGTTTCTAAATTTCTCAAGTTTAATTCCAGGCCAAAGTAG[AGATAGATAGATAGATAGATAGATAGATAGATAGATAGATAGAT]AGAAAGAAAATATTTTCTGACTGACATTCTGACATTCCATTCCAGTCCTTTAGATGTTAGACTACAAACAATCACAGGTGAATTCTTTGGCAA
5	52	*	ATAG078	ATAG078P_5	161	167	TGACAAAATTGGGGATTGGT	CCCGGAGTAAAATGCCTAGA	(ATAG)8	TGACAAAATTGGGGATTGGTTAGTGGAGAAGGGTAGATGAGATAGATAA[ATAGATAGATAGATAGATAGATAGATAGATAG]GTGATAGATGAAAGATAGACACAGCAGTGCCCACAGAAAGGGAGATTCCTTCATACTTGATATAATCTCTAGGCATTTTA
5	10	D5S1456	GATA11A11	D5S1456	210	210	TATCGAATTGTAACCCCGTT	TCTGGAAAACCCTAATTCTCC	(GATA)13	TATCGAATTGTAACCCCGTTGTAGGTCAAGGAGCATCTGCATATATACATACATAGAT[GATAGATAGATAGATAGATAGATAGATAGATAGATAGATAGATAGATAGATA]GATTTAATTCTAAACTTTCCAAATACTCTTTCATTTAAATGATTATAGTTTTACAACAATTTCATATATTCTATAGGTAGGAGAATTAGGGTTTTCCAGA
5	10_13	D5S1457	GATA21D04	D5S1457	109	109	TAGGTTCTGGGCATGTCTGT	TGCTTGGCACACTTCAGG	(ATAG)9	TAGGTTCTGGGCATGTCTGTGATGAACAAGGTAGGAGAGATAGAT[ATAGATAGATAGATAGATAGATAGATAGATAGATAG]ATAATGCCCCCCTGAAGTGTGCCAAGCA
5	10	D5S1725	GATA89G08	D5S1725	197	197	TGTACTTCAGGCTACCCTGC	CCAGAGAAAGAAAACCAATAGG	(ATCT)12	TGTACTTCAGGCTACCCTGCTCTTCTAGCTTACAGAAGGCAGATAATGGGACTTCTCAGTCTCCATAATCATGTAAGCCAATCCCTCATAATA[ATCTATCTATCTATCTATCTATCTATCTATCTATCTATCTATCTATCT]TTCCATCTATCAATTAATCATCACCTATCTCTATCCTATTGGTTTTCTTTCTCTGG
5	10_13	D5S2500	GATA67D03	D5S2500	153	153	TTAAAGGAGTGATCTCCCCC	GTTACAGTACCTATGGTCATGCC	(ATAG)11	TTAAAGGAGTGATCTCCCCCATGGGATCAAA[ATAGATAGATAGATAGATAGATAGATAGATAGATAGATAGATAG]TCTCTAATATATGTATTAGAAACAGAGTCTGTGTTGCCCAGGCTGGAGTGCAGTGGCATGACCATAGGTCACTGTAAC
5	10_13	D5S2505	GATA84E11	D5S2505	266	266	TGTTGGAAGACTTCTCAGCC	CACACATGCTGTGTCTCTCA	(TCTA)11	TGTTGGAAGACTTCTCAGCCTCTGTAATTGCATGAGCCAATTCCCTTAGTAAGCCCCTC[TCTATCTATCTATCTATCTATCTATCTATCTATCTATCTATCTA]TCATCTATCTATCTATCATCTATCTATCTAATGATCTATCATCTATCTATTTATCAATCATCTGTCTATCATCTATCTCTCATCTGTCTGTCATCTATCACCTATCTATCTATTTATTACCTATCTATTTTATATCTATCTGTTGAGAGACACAGCATGTGTG
5	10_13	D5S2845	GATA134B03	D5S2845	154	154	CAAATTCCAAAAGCCTTGAT	GCTGCTTCCCTAAACCTAGA	(AGAT)12	CAAATTCCAAAAGCCTTGATTACATGGATGGATGGAG[AGATAGATAGATAGATAGATAGATAGATAGATAGATAGATAGATAGAT]GATAGAATATTTTTAAAATATATTTTAACTGGTTTAACAAAATCGCATCTCTAGGTTTAGGGAAGCAGC
5	10_13	D5S816	GATA2H09	D5S816	239	239	TTGCCACTGAAAATCATATCC	TCTACTTGGCATCCCTGATG	(ATCT)9	TTGCCACTGAAAATCATATCCATCTTCTATCTTGTCTATCTATC[ATCTATCTATCTATCTATCTATCTATCTATCTATCT]ATCATCTATTCATTTATCACTGTATTCATTTATTTGGTCCCCAGTAACTTGATGAACTTGAACTACTCTCCCTAAGTCTGAGTCTGGGACACTGAAAAAAACCAAGGGTCAAGACTCTGGATTAAGGTAAATTAACCTCCATCAGGGATGCCAAGTAGA
5	10_13	D5S820	GATA6E05	D5S820	199	199	ATTGCATGGCAACTCTTCTC	GTTCTTCAGGGAAACAGAACC	(GATA)19	ATTGCATGGCAACTCTTCTCCAGTCCTGCTGAGTTTGGACTTGCCAGCCTCCATAATTGCATAAGCCAACTCCTTAAAATAAATCAACCTCTCTC[GATAGATAGATAGATAGATAGATAGATAGATAGATAGATAGATAGATAGATAGATAGATAGATAGATAGATAGATA]TCCTACTGGTTCTGTTTCCCTGAAGAAC
5	13	*	GATA138B05	GATA138B05_5	184	184	TGGAAATCTTAAGAATATCTAGGTG	CCAAATGTGCAAACATGGTA	(TATC)10	TGGAAATCTTAAGAATATCTAGGTGAT[TATCTATCTATCTATCTATCTATCTATCTATCTATCTATC]ATCTATATTTTACTAACAGGCATTCTAGTATTAAAGCTATGTTGACTAATTTCCATCTATTCCTCTTCCTTAAAGCTCGAATTCCCCAGTCTTCTATGATACCATGTTTGCACATTT
5	52	*	GATA141B10	GATA141B10M_5	101	102	GGGAAAAAAAGATTGATAGACG	TTCAATTTAAATCATGCCTCC	(GATA)11	GGGAAAAAAAGATGGATAGAG[GATAGATAGATAGATAGATAGATAGATAGATAGATAGATAGATA]GACAGACAGACAGATGGAGGCATGAATTAAATTGAA
5	52	*	GATA51A07	GATA51A07P_5	203	209	CTCCAGGTACTTGTATCACAACA	GAGGGGCAATGATAAACAAG	(TCTA)13	CTCCAGGTACTTGTATCACAACACATAACAACATATCTT[TCTATCTATCTATCTATCTATCTATCTATCTATCTATCTATCTATCTATCTA]TCATCTATTTTTCTATCTATTATCTATCTCCATCTTTCTGTCTGTATGTATGTCTGTCTGTCTATCTATTTGTCTCATCATCTAAACAGCAACTTGTTTATCATTGCCCCTC
5	52	D5S2497	GATA51D11	GATA51D11P_5	132	138	TCCAACTCACCAGTATAGAATCA	TTAGAATGGTAGCTCCCTAAGG	(ATCT)12	TCCAACTCACCAGTATAGAATCATAAATAATGTGAAAATCTAA[ATCTATCTATCTATCTATCTATCTATCTATCTATCTATCTATCTATCT]AATTTTAAAGGTGAACTGCTACCTTAGGGAGCTTCCATTCT
5	52	*	GATA63C02	GATA63C02_5	387	387	TTGTGGTAGCTTATTATGCAGC	GGAATATTTTGTAGCAGTTAGAAGG	(AGAT)11	TTGTGGTAGCTTATTATGCAGCAATAGAAAGCTATTACCTCAGCAAATTTCCTTTATCCCCACTTCCCTGTCTTACTCACCCATTAAAAAAACATGTTAATAAAAAAATAGTAACCACTCTGTTGTGCTTTGACATGTATCCTCGCATTTGGATATGTCCTTGGAGAAAACAAAA[AGATAGATAGATAGATAGATAGATAGATAGATAGATAGATAGAT]AGAATGTTTTTGTTTGCTAATGTAGTTTATTTTATATCAATAGTATTGTGTCATAAATACTATGCTATTTATTGTCTTATAAAAAAAACTCAAATATACCTTGTTACCATCTATCCATTTGCTGTGGGCATATCTAGTGGGTTCCTTCTAACTGCTACAAAATATTCC
5	52	D5S1720	GATA73D11	GATA73D11P_5	214	220	TCCCAACAAAGTCATTTGGT	TAGCTCCCACAATCATGTGA	(ATAG)11	TCCCAACAAAGTCATTTGGTCTTATCCTGGGTTTTCTAAAAAACAGAGACTATGGAAAAAGCAACTCTATCAGTCAGGGTTCTCTAGAGAAATAGAACCAATGGGAGGGAGGGAGACAT[ATAGATAGATAGATAGATAGATAGATAGATAGATAGATAGATAG]ATGAATGATAGACATAGAGATATATACTGGCTCACATGATTGTGGGAGCTA
5	52	*	TAGA010	TAGA010_5	264	264	ATCCTGCTTGGGAGACATTG	AGGTTGCACTGAGCCAAGAT	(ATAG)10	ATCCTGCTTGGGAGACATTGGTCTTGCTAGGTATGCAGATTAATACCTATTAATAACTTTTACCAGTTCACTTCTAAAACATTGAATATTTTCTTGTCTACTTGTGGAATATCATAAAATGTTTGTTAGACCTCACTCTGTTGTCTTTTAATAACTTTTAGATAC[ATAGATAGATAGATAGATAGATAGATAGATAGATAGATAG]AGTCTTGCTCTGTCACCCAGGCTGGAGTGCAGTGGTGCGATCTTGGCTCAGTGCAACCT
5	52	*	AGAT122	AGAT122_5	313	313	GCCATGTGGGCCTTTATAGT	ACGGAGCCAAACCATATCAG	(ATGT)4_(N)3_(ATCT)11	GCCATGTGGGCCTTTATAGTTTCCAAATATGCTTCAAATATTTGCACACATCTTTTTTCATGAAAATGACTGATCAGTATAGCTTTAATTTCCCAACTAAAATCTACAGTTTACACTTTCCCTGAAGCATAAATTTTCTTTTCCTCAATTCTCTATTGGACAAATCTATCTAATATGTATGTATGATGC[ATGTATGTATGTATGT]ATC[ATCTATCTATCTATCTATCTATCTATCTATCTATCTATCTATCT]ATATCTAGTCTATCTACCTACCTACCTATTTACCTATCTACCTGATATGGTTTGGCTCCGT
5	10_13	D5S1505	GATA62A04	D5S1505	247	247	TAAGTGCCAGAGTCTCCCAC	TAAGGCATGTCTCGGAGCTA	(TAGA)10_(N)2_(TAGA)9	AGTGCCAGAGTCTCCCACTACTGATGATCAATGGTGTCAACAAAGTAATGTAAAGACAGACAGAGAGAT[TAGATAGATAGATAGATAGATAGATAGATAGATAGATAGA]TA[TAGATAGATAGATAGATAGATAGATAGATAGATAGA]TAAATAGATAAATGAGAAAAAGAGATATCAGCAGAAAACAATATGTATCCACTGAGACGCTCTCCACTCACTTTACTGGGTAGCTCCGAGACATGCCTTA
5	10_13	D5S2501	GATA68A03	D5S2501	312	312	TGATTACTCTGAGGAAGAAGGC	TTGAAATGGGCACAGAAATT	(TATC)10_(N)16_(TACC)5	TGATTACTCTGAGGAAGAAGGCTCTTTAGGAAAGGTGGGGTTGAGGATAGAAAAGGTAGCTCTTGTGTCAATTAATGCTTTAATTTGTTCTCTATTA[TATCTATCTATCTATCTATCTATCTATCTATCTATCTATC]TACCTATCTATCTATC[TACCTACCTACCTACCTACC]TATCTACCTATTTATCTATCTTCACTTCCCCCAGATTATGACTTAAAAGCAAGGGAAAGGCCCTCTTTATTTCCTCAGAGCCTCCCATACCTCTTCTTTCTTTTATATTTATTCTTGTTAATTTCTGTGCCCATTTCAA
5	10	D5S2849	GATA145D10	D5S2849	204	204	CCTGGAAGAACCAATGCTTA	TTGAGCCCAGAAGTTTGAG	(TGTC)7_(TATC)10	CCTGGAAGAACCAATGCTTAATTACATGGCTCTGTCAT[TGTCTGTCTGTCTGTCTGTCTGTCTGTC][TATCTATCTATCTATCTATCTATCTATCTATCTATCTATC]ATCATCATCTTTTCAGAGATAGGATCTCACTCAGTCGCCCAGGCTGGAGTCCAGTTGTGCCATCATAGCTCACTGCAGCCTCAAACTTCTGGGCTCAA
5	52	D5S815	GATA12G02	GATA12G02_5	261	261	TGGTATACTTGTGTAGCAAATTACA	TGCCATGATTGTTAAGTTTCC	(TATC)4_(N)4_(TATC)11	TGGTATACTTGTGTAGCAAATTACAGCTTACACTATATGTAT[TATCTATCTATCTATC]TATG[TATCTATCTATCTATCTATCTATCTATCTATCTATCTATCTATC]CATCTATATTAGTCTGTTTTCACATTGCTATAAAGAACTACCTGAGACAGTAATTTATAAAGAAAAGAGGTTAAATTTACTCACCGTTCCACAGGCTCTACAGGAGGCATGGCTGGGAAGCCTCAGAAAACTCAGGAAACTTAACAATCATGGCA
5	52	*	GATA139B09	GATA139B09P_5	169	175	GACTTCTCCACCCCCATAAC	TTAGTCAGGTTCTCCAGAGAGG	(ATCT)10_(N)18_(ATCT)4	GACTTCTCCACCCCCATAACCAGGTGAGCGAATTCTCTTAATAAAGCCGCTCTCATTTTC[ATCTATCTATCTATCTATCTATCTATCTATCTATCTATCT]ATCACCTATCTATGTATC[ATCTATCTATCTATCT]ATGCTATTGGTTACCTCTCTGGAGAACCTGACTAA
5	52	*	GATA142H05	GATA142H05P_5	131	137	GTGGAATGGAATAAACTCTTCA	TGATCTTAGCCAAAAGGCTG	(TATC)11_(CATC)4	GTGGAATGGAATAAACTCTTCAATATCTTTTTATCTATGTT[TATCTATCTATCTATCTATCTATCTATCTATCTATCTATCTATC][CATCCATCCATCCATC]CATAGCTTCTCAGCCTTTTGGCTAAGATCA
5	52	D5S1492	GATA31H11	GATA31H11P_5	116	122	CCACCCATCCATTCATAAAT	TTCTCCAGAGACACAGAGCC	(TATC)11_(N)8_(ATCC)4	CCACCCATCCATTCATAAATCTAT[TATCTATCTATCTATCTATCTATCTATCTATCTATCTATCTATC]ATCTATCT[ATCCATCCATCCATCC]TATTGGCTCTGTGTCTCTGGAGAA
6	52	*	ATGA020	ATGA020_6	166	166	CATGACAGCTGTGACCCACT	CAGCCGCGATTTTCTAATTC	(ATGA)11	CATGACAGCTGTGACCCACTGGGTACAAAATAACTCACAAGTCTACACTGAC[ATGAATGAATGAATGAATGAATGAATGAATGAATGAATGAATGA]GGAACGCTCATTCTTTCTGCGGAAAGAACTAATAAATGCATGGGGGGATGGAATTAGAAAATCGCGGCTG
6	13	*	ATTT030	ATTT030_6	126	126	GGGTCCATTAGTTGAGTATGCAG	GCCTGGCAGACAAGAGTGA	(TTAT)9	GGGTCCATTAGTTGAGTATGCAGATAATTGCTTTACCTGATTTTTTATTTATTTATTG[TTATTTATTTATTTATTTATTTATTTATTTATTTAT]TTGAGATGGAGCTTCACTCTTGTCTGCCAGGC
6	10_13	D6S1009	GATA32B03	D6S1009	239	239	AATAGTGACATTCTCTTCTTATGGC	AGGTATGGTGCCACACACTT	(TATC)11	AATAGTGACATTCTCTTCTTATGGCAATTATATTTGAGT[TATCTATCTATCTATCTATCTATCTATCTATCTATCTATCTATC]TGTATTTTAAAGAGACAGGGTCTTTCACTCTGTTGCCTAGGCTGGAGTGCAGCATTGTGATCATAGCTAACTGCAGCCTTGAACTCCTGAGCTCAAGGGATCTTCCTGTCTCAGCCTTCCAAGTAGGTAAGACTACAAGTGTGTGGCACCATACCT
6	10	D6S1017	GGAT3H10	D6S1017	151	151	GGATGGATGGACATAATGGA	CACCTTTTCATCTGTCCACC	(TGGA)8	GGATGGATGGACATAATGGATGCATGCATAAATGGATGGGTGGATGCATGAAAAAGTAGATATAATGGTTGG[TGGATGGATGGATGGATGGATGGATGGATGGA]TATAATGGATGCATGCCTAAATGGACGGGTGGACAGATGAAAAGGTG
6	10_13	D6S1040	GATA23F08	D6S1040	274	274	GAATGCAGGACTGTTTCTGG	TATATTTCTTGGGAAAGATAGATGG	(ATCT)11	GAATGCAGGACTGTTTCTGGTTCACAACCATCCATGTGCTTTCCACTGTCATGCTGCATGCAGGATTGAACTATTGGATGAGGCTGGTGAGACTCAAAGTATTTAAACTCCAGTATGGGTAGGCTATATCTGTCTGTC[ATCTATCTATCTATCTATCTATCTATCTATCTATCTATCTATCT]ATGCGTCTATTTATCCTCTATTAGGATAAATATTTATCAATATAAACACCGATATTTATGTATTTTTCCATCTATCTTTCCCAAGAAATATA
6	10_13	D6S1051	GATA61E03	D6S1051	230	230	CTGTATTAGTCGGGGTTCTCC	GGTATTTTTTGCCCACATGA	(TAGA)14	CTGTATTAGTCGGGGTTCTCCAGAGAAACAGAACCAATACAAGAATATATTCAGATAGATATAGACG[TAGATAGATAGATAGATAGATAGATAGATAGATAGATAGATAGATAGATAGATAGA]TAATGTTCCTCAATTTTATGATAAAGTAAAAAAATCATAAGCTGAACCATCATAAGTCAGAGACTATCTATATATCTATATACAGGCTCATGTGGGCAAAAAATACC
6	10_13	D6S1056	GATA68H04	D6S1056	254	254	ACAAGAACAGCATGGGGTAA	CCTGGATCATGAATTGCTAT	(AGAT)13	ACAAGAACAGCATGGGGTAATCACCTCCATGATCTAATCAACTTGCATGAGGTCCCTCCCCCAATACCGGTGGATTACAATTCAAGATGAGATTTGGTGTAGGACATAAAGCCAGACCATCTTAGATAGATAGACAGACAGAC[AGATAGATAGATAGATAGATAGATAGATAGATAGATAGATAGATAGATAGAT]AGAATAGATAGATAGACACAGAGACATACACATGTACATATAGCAATTCATGATCCAGG
6	10_13	D6S1959	GATA29A01	D6S1959	188	188	CTGTGCCTCTATTGCCTCAT	TGAAGGCCAAGCACTATTTT	(TCTA)11	CTGTGCCTCTATTGCCTCATCTGTAAAATGGGAATATTCTTAGGAATGCCATGAAGATTAAATCTATCTATCTGTCTATACATTAAAATGCATCTATCTCTCTATCTCTCTGTCTC[TCTATCTATCTATCTATCTATCTATCTATCTATCTATCTATCTA]CATTAAAACACTTAAAATAGTGCTTGGC
6	10	D6S2410	GATA11E02	D6S2410	250	250	TTGCCTTGTTAACATGTACAGG	AGTGCTAGACTGGGAGAAGA	(TATC)11	TTGCCTTGTTAACATGTACAGGTTTCTTCTATCTTCTGGAATTAGTTATACGATTATACAGTATCTATCTATCTATTTAT[TATCTATCTATCTATCTATCTATCTATCTATCTATCTATCTATC]TGTCTGTCTATCTATCATCATCTCTGTCTGTCTGTCGATCGATCGATCTATCTATCTCTATCTATCATCTATCTATCTATCATCTATCTATCATCTAACTCACATATCTTCTCCCAGTCTAGCACT
6	10	D6S2436	GATA165G02	D6S2436	136	136	CAGGATTTTTCAGAAAGACA	CTGTCACAGGACTTTTCAGCC	(AGAT)11	CAGGATTTTTCAGAAAGACACCACCAATA[AGATAGATAGATAGATAGATAGATAGATAGATAGATAGATAGAT]GAAAGGGGACTTATTAGGGTAATTGACTCACATGTTTATGAAGGCTGAAAAGTCCTGTGACAG
6	10	D6S942	UT654	D6S942	214	214	TTCCTCTGGCTTCTAGAAG	GCCATGTCTTCTTCAATAATG	(TAGA)12	TTCCTCTGGCTTCTAGAAGGAAGACTGTCACATTTTAGTAAGAAAAATTCCATAAATATATAGAGTTTTCATAAGATAGACAGATAGAAAATTGATAGAGATGATAGAGAAATAGAT[TAGATAGATAGATAGATAGATAGATAGATAGATAGATAGATAGATAGA]TAATTTTTGAAGAACAACTGCCACTTAGCATTATTGAAGAAGACATGGC
6	10	F13A1	SE30	F13A1-D6S	195	195	GAGGTTGCACTCCAGCCTTT	ATGCCATGCAGATTAGAAA	(GAAA)7	GAGGTTGCACTCCAGCCTTTGCAACAGAGCAAGACTTCATCTGAAAGATAGAAAGAT[GAAAGAAAGAAAGAAAGAAAGAAAGAAA]GAGTAAAAGAAAAAAATTAAAATTTTAGGGGGAAAATTTTCTAATTTTTGAACATGCACTAAAATGATTTTCAGAGAAAACCAAGTGTTATTTTCTAATCTGCATGGCAT
6	52	D6S1270	GATA112F02	GATA112F02P_6	123	129	ACTTCTTGAGTGCCCATGAC	AAAATTCCAGGCATGAATGA	(TATC)13	ACTTCTTGAGTGCCCATGACATGCCTGGAAATT[TATCTATCTATCTATCTATCTATCTATCTATCTATCTATCTATCTATCTATC]TAGTTTACAGTGCTTTAATCATTCATGCCTGGAATTTT
6	52	D6S493	GATA11B08	GATA11B08P_6	233	239	ATCCCAACTCTTAAATGGGC	TTCCATGGCAGAAATTGTTT	(TATC)11	ATCCCAACTCTTAAATGGGCAGGAAGCTCACATAACTCATAACTAACAAAGCTGGGATACAAATTCGGTTCTGTTTGGTTTTAGGGTCCAGTCTTTTATCTTCATTCAAAGAGATAAATGGCCAATCTATATATCTA[TATCTATCTATCTATCTATCTATCTATCTATCTATCTATCTATC]TAATCTATCTTAGTTTAAGGTATTCTGAATTCTTCAAACAATTTCTGCCATG
6	52	*	GATA136F05	GATA136F05P_6	221	227	TGGTTCTCCAGCTAGCAAAC	TCTTAGTGAAGTTTCTCAGATCTCC	(TCTA)9	TGGTTCTCCAGCTAGCAAACAGCATATTTTCGGACTTCACAGTATCCATAATCACATGAGCTAATACCCGTAATAAATCCCCTCATCTATATTTATGTCTATATCACCCATAGCTGTCTGTCTG[TCTATCTATCTATCTATCTATCTATCTATCTATCTA]ATCTACCAATCATCTATCTATATTGACTCTGTTTCTCTGGAGATCTGAGAAACTTCACTAA
6	52	D6S1043	GATA30A08	GATA30A08M_6	106	107	CAAGGATGGGTGGATCAATA	TTGTATGAGCCACTTCCCAT	(AGAT)11	CAAGGATGGGTGGATCAATAGATTGATAGATC[AGATAGATAGATAGATAGATAGATAGATAGATAGATAGATAGAT]AGGATTTATTATGGGAAGTGGCTCATACAA
6	10_13	*	GATA184A08	NA-D6S-1	194	194	ATTACCAGTGGCTTAGTATATGTCA	GCACCTCTAACCCCCATATT	(TATC)12	ATTACCAGTGGCTTAGTATATGTCAAGTTCTGTGTCAACTGTTATCTTTGTCTCTATTTCTATATCTGTCTGTCTGTCTATGTATCTATCTATG[TATCTATCTATCTATCTATCTATCTATCTATCTATCTATCTATCTATC]TAGTCTTATCTATTCACAGTTGACCCTTGAACAATATGGGGGTTAGAGGTGC
6	52	*	TAAA014	TAAA014P_6	158	164	GTGACAGAGTGAGGCCCTGT	TGGGCTTTTAATAAGACAGTGGA	(TAAA)13	GTGACAGAGTGAGGCCCTGTCTCAG[TAAATAAATAAATAAATAAATAAATAAATAAATAAATAAATAAATAAATAAA]TACAGGACTTTACATATGTATCTATTATGTTTTCTTTTTTTTTTCCATTCCAGTGGATTCCACTGTCTTATTAAAAGCCCA
6	52	*	TATC050z	TATC050ZM_6	215	216	GAGTTCATCGGTTGGAGGAG	TTTCTCCAGGTGTTTCCTGTG	(TATC)16	GAGTTCATCGGTTGGAGGAGCCCAATCAGCTGCTCATTAGTGTGCCTTTGACAAGCCTTTGTACGGCGGGGAGGAAAAATGATTTTCATGAAAAAAACAAACAAACAGGAGTTTAT[TATCTATCTATCTATCTATCTATCTATCTATCTATCTATCTATCTATCTATCTATCTATCTATC]GTCTCTTGTATATACACAGGAAACACCTGGAGAAA
6	10_13	D6S1053	GATA64D02	D6S1053	299	299	TATTTCAAAGGCAGCAAAGC	GCTTGCAGACAGCCTATTGT	(ATAG)11_(N)2_(ACAG)5	TATTTCAAAGGCAGCAAAGCAGTGATTTATTATCAGTAGTTCCTTCTTCAGGAAAACTGTTTTCAGTTATCTGATCTTTGTGTCTCAGTCTCAACAACTTAACACAAAATATTGGTCCAAGCCTGAATTAGTCAGGTTTCCATAAAGGGACAGA[ATAGATAGATAGATAGATAGATAGATAGATAGATAGATAGATAG]AT[ACAGACAGACAGACAGACAG]ATAGACAGAGATATAATGGGAAGTTTGTTAAGTTTTAACTTACATGATCACAAGGTCCCACAATAGGCTGTCTGCAAGC
6	10_13	D6S1277	GATA81B01	D6S1277	294	294	ACACTGCAGGGTAAGACAGC	AAGACAGTGTCTAAGCTGTCACA	(TATG)7_(TATC)9	ACACTGCAGGGTAAGACAGCACAGGGCCTGGGAGGGACTGAAAGTGGGTCATTCTCTTTAAACAACTGACGTTAAGTAGAATAAAAGCCTGTGGATGTAATTAGGGAACAAATAGGACCAATACTTATTATAAGCTTAAGAACTTAACCCTGCTAACAACAAAGGAAGCCATCTG[TATGTATGTATGTATGTATGTATGTATG][TATCTATCTATCTATCTATCTATCTATCTATCTATC]TGTCTTTCTATTGTGTATCCACTTGTAAGTTCTGTGACAGCTTAGACACTGTCTT
6	10	D6S2439	GATA163B10	D6S2439	241	241	CATTTCAAACCCCTGAAGTG	TGGAGACAGCATGTGATTTG	(TAGA)13_(CAGA)9	CATTTCAAACCCCTGAGTGGAGAT[TAGATAGATAGATAGATAGATAGATAGATAGATAGATAGATAGATAGATAGA][CAGACAGACAGACAGACAGACAGACAGACAGACAGA]CAAAATATTTCTTGGAAATATTTCCAAAGTCAAAGGTGGCAAAAGTAACTTAACCATTCTTACCCTGCTGGAATGGGATGAGCTAGGAGTCTAGTGCAGAATTTGGATACAAATCACATGCTGTCTCCA
6	10_13	D6S474	GATA31	D6S474	154	154	TGTACAAAAGCCTATTTAGTCAGG	TCATGTGAGCCAATTCCTCT	(GATA)4_(N)3_(GATA)10	TGTACAAAAGCCTATTTAGTCAGGGTTTTCCAAGAGATAGACCAATTA[GATAGATAGATAGATA]GAT[GATAGATAGATAGATAGATAGATAGATAGATAGATAGATA]AAAGATAGATATGAGTAGGGATTTATGAGAGGAATTGGCTCACATGA
7	52	*	AGAT049	AGAT049P_7	197	203	TCACAGTAGCCAAGATGTGGA	CCAGCCAGGACTTCCTTTTT	(AGAT)12	TCACAGTAGCCAAGATGTGGAAATAACCTAAATGTCTATCAAAAGATGAATGGATACAGAAAATATGGTATATATGTATATATGAATGGATACAGAAAATGTG[AGATAGATAGATAGATAGATAGATAGATAGATAGATAGATAGATAGAT]ATAACAGAATATCATTCAGCCTTAAGAAAAAGGAAGTCCTGGCTGG
7	52	*	AGAT133	AGAT133_7	306	306	AGGACAAGCTTGGGACAATC	ATTGCACTTGCTGAGGGAAT	(AGAT)13	AGGACAAGCTTGGGACAATCATTTAGTTCTCAATTCTTTAGTTTTAAATGTATACACAA[AGATAGATAGATAGATAGATAGATAGATAGATAGATAGATAGATAGATAGAT]ATAGATAGACAGATAGACAGGTATGAAAGCAAAATACATATACACACAAACACATACACAACCTATATGCATATACTGTATATAACTATATATGTATGCATGCATGTATATTAATTAGGTGGTAGCTACTAACTGGCACATAAATTTCTCTTTGAAGAAATAATTAAGGGAAATAATTCCCTCAGCAAGTGCAAT
7	10_13	D7S1799	GATA23F05	D7S1799	182	182	ATGGTATTAGGAGATGGGGC	TTGCATAAGCCAATTTCCAT	(AGAT)12	ATGGTATTAGGAGATGGGGCCTTGGAAAGTATATTAGTCAGAATTCCCCACAGAGGCAGAACTAATAGGATAGATTAGATAGAC[AGATAGATAGATAGATAGATAGATAGATAGATAGATAGATAGATAGAT]AGACAGACAGATGATGAGAGGGGATTTATTATGGAAATTGGCTTATGCAA
7	10	D7S1818	GATA24D12	D7S1818	186	186	CCCTAACTCCCATGTTGATG	ACCCAGGATTGTGCTAACCT	(AGAT)12	CCCTAACTCCCATGTTGATGTTGTTCAAGGGTGAACTTTACATATACAAATAGAGGATCTATCTATCTTTTTATATCTATCTGTCCATCTCATATAATATACC[AGATAGATAGATAGATAGATAGATAGATAGATAGATAGATAGATAGAT]AGAATCTCTCTTTAGAGGTTAGCACAATCCTGGGT
7	10_52	D7S1824	GATA32C12	D7S1824	178	178	GCACCTGTTTGATTCAGTCA	CCAGCCTGTGTGACTATGTG	(TCTA)11	GCACCTGTTTGATTCAGTCAGTGGTAACTGTACCAATTAGTCCTGACCTAACCTTCAGCTATTCTGTTCTATCCCATT[TCTATCTATCTATCTATCTATCTATCTATCTATCTATCTATCTA]TCCATCCCTCTATCTATCTATTTAGAGTTGAAGTCTCACACAGTCACACAGGCTGG
7	10	D7S2204	GATA73D10	D7S2204	227	227	TCATGACAAAACAGAAAATAAGTG	AGTAAATGGAATTGCTTGTTACC	(AGAT)10	TCATGACAAAACAGAAAATAAGTGAAACAAAGGAGAATGATTCTTTGGTTCTGTGTATAAGATAGAA[AGATAGATAGATAGATAGATAGATAGATAGATAGATAGAT]AGAATAGTTATTTCTGAATAGCATAAAGGAACTCTACAGTGAAACATTAGATATGTAGTTTTAAAAGACGTATTAAACAGTATAGGTTTTGAGTTAAGGTAACAAGCAATTCCATTTACT
7	10_13	D7S3047	GATA119B03	D7S3047	166	166	ACCCCTGAGATGATAGATAGACA	AACCTTCAGAATGCCATGAG	(GATA)10	ACCCCTGAGATGATAGATAGACAGATGATAGACACAGATAGATGAT[GATAGATAGATAGATAGATAGATAGATAGATAGATAGATA]GATGATAGATAGATAGAAGATAGACAGATAGAAAAAGTGGGACTTTATTATGAGAATTGGCTCATGGAATTCTGAAGGTT
7	10	D7S3061	GGAA6D03	D7S3061	146	146	ATAGGATTTTATCACTCACAGATTT	CTCAGATGGAGATTCCCTCC	(AGGA)13	ATAGGATTTTATCACTCACAGATTTAATATGTGTATTTCAGTGATAGG[AGGAAGGAAGGAAGGAAGGAAGGAAGGAAGGAAGGAAGGAAGGAAGGAAGGA]ACGAACGAAGGGAGGGAGGGAAGGAGGGAGGGAATCTCCATCTGAG
7	10_13	D7S817	GATA13G11	D7S817	159	159	TTGGGACCTCTTATTTTCCA	GGGTTCTGCAGAGAAACAGA	(TCTA)10	TTGGGACCTCTTATTTTCCATAATCTTTGAACCAATTTGTTATAATAAATCTCTTTATGGCTGACTGTTGATCTGTCTG[TCTATCTATCTATCTATCTATCTATCTATCTATCTATCTA]TCTTTCTATCCCCTACTGGTTCTGATTCTCTGCAGAACCC
7	52	*	GATA137A12	GATA137A12M_7	217	218	TTAGGGCTTTCAAAATGCTG	AAGCAACACCCTAAGGAACC	(AGAT)13	TTAGGGCTTTCAAAATGCTGACCTAAACACTTAAATGGAAAAACTGAGTATATTAGTCAGGATTCTCCAGAGAAACAGAACCAATAAGATGAATGGATGGATGGAA[AGATAGATAGATAGATAGATAGATAGATAGATAGATAGATAGATAGATAGAT]GATACATACATACACACATGTATACATACATATGTCACAGGATCCTTAGGGTGTTGCTT
7	52	*	GATA145G10	GATA145G10M_7	113	114	CATCGATCCATCTGCCTATC	CTCCCTCCCTGATAACTGGT	(CTAT)14	CATCCATCCATCTGCCTATCTATATACCCACC[CTATCTATCTATCTATCTATCTATCTATCTATCTATCTATCTATCTATCTATCTAT]CATCTACCAGTTATCAGGGAGGGAG
7	52	D7S2201	GATA61G06	GATA61G06_7	108	108	AGTTCAACCTGGGCAACATA	TCAAGCCAAGGCATTTTCTA	(TAGA)11	AGTTCAACCTGGGCAACATAGCAAGATCTCATC[TAGATAGATAGATAGATAGATAGATAGATAGATAGATAGATAGA]TAAATAGACGATAGAAAATGCCTTGGCTTGA
7	13	D7S2202	GATA63F08P	GATA63F08P_7	159	165	TCTCTTACCCTTTGGGACCT	GTTTCTTCTTGCAGATGGCCTAATTGT	(TAGA)11	TCTCTTACCCTTTGGGACCTGTATTAGGGTTCTCTAGAGGGACAGAACTAATAGGAGATAGAT[TAGATAGATAGATAGATAGATAGATAGATAGATAGATAGATAGA]TAGGAATTTATTAACTCAGTATCACAAGGTCCCACAATAGGCCATCTGCAAG
7	52	D7S2212	GATA87D11	GATA87D11_7	197	197	GAACTCTCACCCCATCCTTT	AGATCCATATAGGTACATATCCAAA	(TATC)11	GAACTCTCACCCCATCCTTTCTCAAGGAACCCATGCATATATTATTAGTCAAAGTTCTCCAGGGAAACAGAACCAATCGGATGGAGAGACATATACTTA[TATCTATCTATCTATCTATCTATCTATCTATCTATCTATCTATC]TACCTATCTATCATCTATCTGTCTATATATTTGGATATGTATCTATATGGATCT
7	13	*	MFD442-GTTT002	MFD442-GTTT002_7	278	278	GGAGTGAGTCCACCTTCCAA	TTGGAGCATGACCAAAACCT	(TTTG)7	GGAGTGAGTCCACCTTCCAAAAGGATCTTCTTTGCAAAAATCTCTCAGCACGGTCAAATGTCATCACAGCTCATGGTTT[TTTGTTTGTTTGTTTGTTTGTTTGTTTG]TTTTAAATAAGTAATAACCAACGTTTTCCACTGACTCACTATGTGCCAGTCACACCACTAAGTGCTGTTCATACTCACAGCAAGCCTACAAGATGTACACTGTCACTAGATCCATTTTATAGAGGAGGAAACTGAGTCCAGTGTTGGTCTGAGGTTTTGGTCATGCTCCAA
7	52	*	TATC010	TATC010P_7	216	222	CTTGAATCTCTCAGGGAGCTG	TTGGCCTTAAGTCTACCGAAA	(TATC)10	CTTGAATCTCTCAGGGAGCTGTAGTTCTTCTAAAAGCAGAAGTACATTTTACTATTACTACTGAAATTGTACTGTGCTTCTTGTTTCCAGTATACAATTCACCAAACATTTACTAAGTAAATATGAATAGTTACTCTTAAAATATCTT[TATCTATCTATCTATCTATCTATCTATCTATCTATCTATC]TACATTATTTCGGTAGACTTAAGGCCAA
7	52	*	TATG002	TATG002P_7	163	169	CGAAAGCTTAGCATGGCTTC	CCTGGTGACAGAGCGAGACT	(TATG)13	CGAAAGCTTAGCATGGCTTCAGAAAGGGACGAAATCTTTTTTTTCCATGTTAAGATAGTTAACTAACTTTAAAACATTT[TATGTATGTATGTATGTATGTATGTATGTATGTATGTATGTATGTATGTATG]TATTTGAGACGGAGTCTCGCTCTGTCACCAGG
7	52	*	TATT019	TATT019_7	240	240	TGGACAATACCCCACACAAA	GGGCAACAAGAGCGAAACT	(TATT)11	TGGACAATACCCCACACAAATAATGACCAGATCCAAACAACATTAGATTATATGATCTACTAGGCTCGCACTATTACAAGTTTTACAAGCCTGTGATAGTCTTACTAAGCTGAAATTTTAAAATAAAGTTGAAGTGATAGAAAACATAGACACAACTGTAACTTTGAG[TATTTATTTATTTATTTATTTATTTATTTATTTATTTATTTATT]TTGAGACGGAGTTTCGCTCTTGTTGCCC
7	52	*	TTTA001	TTTA001M_7	209	210	TTCCAGATACCTTTCCGACCT	CTGGCGAAAGAGCAAGAAGT	(TTTA)11	TTCCAGATACCTTTCCGACCTCTTCTTGGTTTTGGCATTAAGTTTTTTTTTAACTCAATTTTTGTGTTAGTTTTTTGTTATGCCTTTTCATTTCCTTCTTTTTTTAATGTTTCTTTTTTTTTAAGTCCTTTAATT[TTTATTTATTTATTTATTTATTTATTTATTTATTTATTTATTTA]TTTTTGAGACACTTCTTGCTCTTTCGCCAG
7	10	D7S1802	GATA41G07	D7S1802	180	180	AAGCAATGCAGTGATCCATT	AAAATCCTTTCAACAAATAGAAGC	(ATAG)10_(N)2_(ATAC)10	AAGCAATGCAGTGATCCATTTATCTGGATGAGATAGAGATGGAAAG[ATAGATAGATAGATAGATAGATAGATAGATAGATAGATAG]AG[ATACATACATACATACATACATACATACATACATACATAC]AGATATAGATATACAAGCTTCCAGATGAGCTTCTATTTGTTGAAAGGATTTT
7	10_13	D7S1808	GGAA3F06	D7S1808	251	251	CAGAACAAACAAATGGGGAG	CCAAATAAGACTCAGGACGC	(GAAG)12_(GCAG)6	CAGAACAAACAAATGGGGAGGGCAGGACAGAAAAAAGGAAGGGAGGAAGAGAGGAATGGGGGGAA[GAAGGAAGGAAGGAAGGAAGGAAGGAAGGAAGGAAGGAAGGAAGGAAG][GCAGGCAGGCAGGCAGGCAGGCAG]ACATGAGCAAAGTAACAAACACATCAAGGCCTGGGAAGTTAAGTGACATGTTTACTTACACAAACCTGGTACTGGCAGGGCTAGGACCAGAAGCCCTGCGTCCTGAGTCTTATT
7	10	D7S3058	GATA30D09	D7S3058	210	210	TCCAAGTAAAGGCCAGACTTCC	AGCCTCTGTGCAGATCCTC	(GATA)9_(N)9_(ATAG)4	TCCAAGTAAAGGCCAGACTTCCTACAGTGGCCTCAGAAGCCCCCATGATAGAT[GATAGATAGATAGATAGATAGATAGATAGATAGATA]AACAGATAC[ATAGATAGATAGATAG]ATGATTGATAGACAGATAGATAGATAGGCCATGCACCCTTTCTATCCCCCCTCACATCGGCTGGGTCACTCCCATACGAGGATCTGCACAGAGGCT
7	10	D7S3070	GATA189C06	D7S3070	194	194	CCCCCATGAGTTATTCCTCT	GGAAGCCAAATGTTGAATTG	(CTGC)11_(CTAT)11	CCCCCATGAGTTATTCCTCTGT[CTGCCTGCCTGCCTGCCTGCCTGCCTGCCTGCCTGCCTGCCTGC][CTATCTATCTATCTATCTATCTATCTATCTATCTATCTATCTAT]CATCTGCACCTTTTCAGCTGTCATTGAGAAGAGATATCCTTGACTTTTGACTATTCAACAAAGGCAATTCAACATTTGGCTTCC
7	10_13	D7S821	GATA5D08	D7S821	248	248	ACAAAACCCCAAGTACGTGA	TATGACAGGCATCTGGGAGT	(TCTA)13_(N)29_(TTTG)6	ACAAAACCCCAAGTACGTGAGAAGGAATGCATTGATTAGTAGTAGCACATGTTTTAAGATGGTGTGTGAAGCAGTAGCCACTACTGTGGCCTCCGCCTGTCTG[TCTATCTATCTATCTATCTATCTATCTATCTATCTATCTATCTATCTATCTA]TGTCTTATCTATCCATCCATCCACCCGTT[TTTGTTTGTTTGTTTGTTTGTTTG]TTTTTTAGCCATCTTTTGGGACTCCCAGATGCCTGTCATA
7	52	D7S1816	GATA21D12	GATA21D12P_7	223	229	GGGACTACAGGTGCCTGC	AACTGAGGCTCCACAAAGTG	(TATG)13_(TATC)11	GGGACTACAGGTGCCTGCCACCATGCCTGGT[TATGTATGTATGTATGTATGTATGTATGTATGTATGTATGTATGTATGTATG][TATCTATCTATCTATCTATCTATCTATCTATCTATCTATCTATC]GAGACAGGGTTTTGCCATGTTGCCCAGGTTGCAGGTTAAAATTCTTAGCCACTATTTGACTTGGGAAAAATGACTTCACTTTGTGGAGCCTCAGTT
7	10_13	*	GATA104	NA-D7S-1	205	205	CCTCCATAATTGTGTGAGCC	TGCATAAGTGAAACTTTATGCC	(TATC)5_(N)3_(TATC)12	CCTCCATAATTGTGTGAGCCAATTCTCCTAACAAATCCCCTCTCAAAT[TATCTATCTATCTATCTATC]ATC[TATCTATCTATCTATCTATCTATCTATCTATCTATCTATCTATCTATC]ATCTATCTATCTATCCTCACACATATCCTATTGGTTCTGTCTCTTTGGAGAACCCTAACACATGGGCATAAAGTTTCACTTATGCA
7	10_13	D7S1804	GATA43C11	D7S1804	287	287	TTCAAGTGGTTGGGTTCACT	TGGGTCTAGTCCAGTGGTGT	(TCTG)6_(TCTA)11_(N)14_(TCTA)13	TTCAAGTGGTTGGGTTCACTGTGGAACTTGAGATGGTGACTAGAGTCTAGAGTGGGACCGAGTCTCTAGGATCTAACAGGATCTAAGCCTAGCAAAGCTCTCTATCTA[TCTGTCTGTCTGTCTGTCTGTCTG][TCTATCTATCTATCTATCTATCTATCTATCTATCTATCTATCTA]TTATCTATCAATTA[TCTATCTATCTATCTATCTATCTATCTATCTATCTATCTATCTATCTATCTA]CCTATCTATCTATGTCTGAATGGAAACACCACTGGACTAGACCCA
7	10_13	D7S3046	GATA118G10	D7S3046	333	333	ACATACGGATGAATGGATGG	TATAACCTCTCTCCCTATCTCCC	(TAGA)11_(N)135_(TAGA)10_(N)3_(TAGA)11	ACATACGGATGAATGGATGGGGAGATGATAGATAGAT[TAGATAGATAGATAGATAGATAGATAGATAGATAGATAGATAGA]TGATAGATAGATAATAGAAAGATGATAGAGGAGACAGCCAGGGATATAGGGAGACAGAGATAATAGAGATAGATGGAGAGATAACTAGGTAGATAGAGATATAGACACATGACAGAGAGATAGATAACAGAGACA[TAGATAGATAGATAGATAGATAGATAGATAGATAGATAGA]TGA[TAGATAGATAGATAGATAGATAGATAGATAGATAGATAGATAGA]TGAGATAGCTAGGGAGATAGGGAGAGAGGT
8	52	*	AAAT121	AAAT121P_8	151	157	GAGATTGTGCCACTGCACTC	CCAACCCAAGTTGACAATGA	(AAAT)13	GAGATTGTGCCACTGCACTCCAGCCTGGGCGAAAGAGTGAGACCCTGTCTCAA[AAATAAATAAATAAATAAATAAATAAATAAATAAATAAATAAATAAATAAAT]AATTTAAAAATATGGGCACCCAGATGTCATTGTCAACTTGGGTTGG
8	52	*	AATA019	AATA019_8	202	202	GGTGGGAAGACTCCCTTAGC	CGCACACTGTTACCCTGAAA	(AATA)13	GGTGGGAAGACTCCCTTAGCTCAGGAGTTCAAGATCAGCCTATGCAGTGTAGCAAAACCCCTATC[AATAAATAAATAAATAAATAAATAAATAAATAAATAAATAAATAAATAAATA]AAATAGGTCCAGTTAGCCACTCAGGATCCATCTCGAAGGAATAGCTCTTTCAGGTTCACATTTGTTTTCAGGGTAACAGTGTGCG
8	52	*	ATAA009	ATAA009_8	198	198	TTCCATTTCATCGTTGGACA	ACAAAGCCTGTTTGGTGGTC	(ATAA)7	TTCCATTTCATCGTTGGACAACATTGTTTCACACATCTGTGAAATAGGCCAAAAAAAATAAATAAATAAACAGCAACTTCATTG[ATAAATAAATAAATAAATAAATAAATAA]ATCTTTTATCTTTGGCCTTTTTAACCGTCTCATACAAACCAACTTTCATGCGCGTCCGTGTGAAGAGACCACCAAACAGGCTTTGT
8	13	*	ATAA018P	ATAA018P_8	113	119	GTTTCTTCTGGGTGACAGAGCAAGACC	CCCATTATTCTAACCTGACAAGG	(ATAA)10	CTGGGTGACAGAGCAAGACCCAGTTTCAAT[ATAAATAAATAAATAAATAAATAAATAAATAAATAAATAA]AGAGAAAACAAGATTCAAGACCTTGTCAGGTTAGAATAATGGG
8	52	*	ATAG042	ATAG042_8	201	201	TTGCATTTTAGCCAAGGTTTG	CAAAGGACAGGAGGAGCGTA	(ATAG)12	TTGCATTTTAGCCAAGGTTTGGTTTTACTTTTTACTGGTTGCTCTAGGGATTACA[ATAGATAGATAGATAGATAGATAGATAGATAGATAGATAGATAGATAG]AGAATCACCATCTACATTGAATGAATATTTTACCACTTCACATTAAATGTAAGAATCTTACAACTGTATATTTTCCTTTACGCTCCTCCTGTCCTTTG
8	10_13	D20S201	GATA8B01	D20S201	242	242	TGCCATAGCAGAGAGGGATA	ATGGATAAATTGAGTTTCCCC	(TCTA)11	TGCCATAGCAGAGAGGGATAATAGTTTTAACTTGAACATATTTCAAAGTGTTACCAGTTGCCTATTGTATCTATCTG[TCTATCTATCTATCTATCTATCTATCTATCTATCTATCTATCTA]TCTCAGTAAGATACTATAAAATTAAATTATTAGTTTTAAGCAATATAGCTTTTTTTTTTTTTTTTACAAATCTTCTAAGATTAGTTGCAAAATATATCTTGGGGAAACTCAATTTATCCAT
8	10	D8S1048	UT7129	D8S1048	190	190	TAGAAGCCAGAAGAAGAGCA	CATTGCACTACAGGCTGAAT	(ATAG)9	TAGAAGCCAGAAGAAGAGCAGGGTGGAGGTTGCAGCCAAATTGTGACTAATTTAAGAAT[ATAGATAGATAGATAGATAGATAGATAGATAGATAG]ATGATAGATAGATAGATGCATGAGCATTGCTGAATATTTGTTTTTTGCTTGTTTGTTTTTTGTTCTCATTCTGTCATTCAGCCTGTAGTGCAATG
8	10_13	D8S1108	GATA50D10	D8S1108	258	258	ATGCCTACAAAAACCAGTGC	AGCTTGCCTGGTCTCTTACA	(TCTA)11	ATGCCTACAAAAACCAGTGCTACAAATGCTTCAAATAAGAGTAATGAAGGAGAGAATGACTGGGGATACTTTACTCCATGAAGTTTATAACTTCAATGCTCTGTATAGAGCTACACCTCTACAAACTCTTCTCTCTTTC[TCTATCTATCTATCTATCTATCTATCTATCTATCTATCTATCTA]TCTCTAATGTGTGCATTAGAACTGAAAAACATTATGTTGCAAGAGTTTAAATAAGTGTAAGAGACCAGGCAAGCT
8	10	D8S1110	GATA8G10	D8S1110	274	274	GGGACAGAGAAGCAGAGAAG	GGCTTTTTCTTCCTTTACCG	(ATCT)10	GGGACAGAGAAGCAGAGAAGAGCTTCTGTCTATCTATCTATCGTCTATCTATCTATC[ATCTATCTATCTATCTATCTATCTATCTATCTATCTATCT]ATTTATCTATCTATCTTACTATCTATCATCTATCTATCTATTTATCTATCTATCATCTATCTATCTCTATCTACCAATATATTGTTTGCTTAGAAAGAACTTACAGCAGCTTATAGGAACTCTTGAAATGCACAGATGTGTAATAAATCTAGAGGAGCGGTAAAGGAAGAAAAAGCC
8	10_13	D8S1113	GGAA8G07	D8S1113	240	240	ATGCAAAGATGAACCAGGAA	CCCTGGACTCATGGTACTTG	(GGAA)12	ATGCAAAGATGAACCAGGAACTGAGCTTAGGGTGAAAGCTAGAAAGAGCTGAATTCCTC[GGAAGGAAGGAAGGAAGGAAGGAAGGAAGGAAGGAAGGAAGGAAGGAA]GGGAGGGAGGAAGGAAGGGAGGGAGAGGAGACGGATAATTTTGAGTTTCAGGAGATATTTTACATAAAAAGGAGGGAGGAAGAGAAATGAAAAAGGAAGAGATTTGAAAACAGCAAGTACCATGAGTCCAGGG
8	10_13	D8S1179	GATA7G07	D8S1179	181	181	TTTTTGTATTTCATGTGTACATTCG	CGTAGCTATAATTAGTTCATTTTCA	(TCTA)11	TTTTTGTATTTCATGTGTACATTCGTATCTATCTG[TCTATCTATCTATCTATCTATCTATCTATCTATCTATCTATCTA]TTCCCCACAGTGAAAATAATCTACAGGATAGGTAAATAAATTAAGGCATATTCACGCAATGGGATACGATACAGTGATGAAAATGAACTAATTATAGCTACG
8	10_13	D8S2324	GATA14E09	D8S2324	207	207	TGAAAACATAGTACAATGAACATCC	GTCATAATATCTGCCAATGATTG	(TCTA)12	TGAAAACATAGTACAATGAACATCCATTTATCCACCACCCAGATTCAACAGTGGCAAACTTTTTGTCACAGTGGTTTATTTACTTCTAACTAGATCTATCGGTCTG[TCTATCTATCTATCTATCTATCTATCTATCTATCTATCTATCTATCTA]TCATCTATCTATCTACATATAGAACTATTTCAATCATTGGCAGATATTATGAC
8	52	*	GATA060	GATA060_8	122	122	GAGAGGGAGATGAGGATGGA	ACCTATTATGGTGCTTGACACA	(GATA)13	GAGAGGGAGATGAGGATGGACGGATGGATAGAT[GATAGATAGATAGATAGATAGATAGATAGATAGATAGATAGATAGATAGATA]GAAAGAGTATGTATATGTGTCAAGCACCATAATAGGT
8	52	*	GATA156H01	GATA156H01M_8	167	168	ATACAGGCTCGTTGCTGAAG	CCATTGCAAAGCAGTCTTCT	(TAGA)12	ATACAGGCTCGTTGCTGAAGTTCAGGTAAGTATAATATCCTTTTTTACAGAGTTCAAAATACATAGGAAGACAGAT[TAGATAGATAGATAGATAGATAGATAGATAGATAGATAGATAGATAGA]TACACACAGATAAATGCATTCTCAGAAGACTGCTTTGCAATGG
8	52	D8S1130	GATA25C10	GATA25C10M_8	142	143	GAAGATTTGGCTCTGTTGGA	TGTCTTACTGCTATAGCTTTCATAA	(ATAG)13	GAAGATTTGGCTCTGTTGGAGACAGACTC[ATAGATAGATAGATAGATAGATAGATAGATAGATAGATAGATAGATAGATAG]ATGATAGATAGATCTTATTTAAAAGTTTATTAACTTATTATGAAGCTATAGCAGTAAGACA
8	10	*	GAAT1A4	NA-D8S-2	144	144	ATTCGTTCACTCATTTGTCC	CCCAAGGGCAGAAATTATTA	(TTCA)8	ATTCGTTCACTCATTTGTCCACCTGTTCG[TTCATTCATTCATTCATTCATTCATTCATTCA]ACAATGTGCATGCAAGTACTAGCTATCAGGCACAATGATAAACACTGGAGAGACAGCAACAGCTAATAATTTCTGCCCTTGGG
8	52	*	TATC012	TATC012_8	254	254	TCCCAGGACATGAGATCCTT	CATGGATAGGATTTGGGAATG	(TATC)10	TCCCAGGACATGAGATCCTTTTTATTTGGGGGGTGAAGATT[TATCTATCTATCTATCTATCTATCTATCTATCTATCTATC]AATCTAATCTACCATCTACCTATATTTCAGGTCTCATATTACAAATGGCACTAGTTTGCTGTCTCAATGTAATTTATATAGTAAAACTGGTTTCTCTTTTATTATATATGTCCTTATAAATATTATCTATATTAACTTTGGAAGTTAATATACATTCCCAAATCCTATCCATG
8	10_13	D8S1136	GATA41A01	D8S1136	249	249	GTGTTGACCAACTGGGTAGC	TCAAAGAGATTAAAATGATGATGG	(TCTA)4_(N)14_(ATCT)13	TTGACCAACTGGCTAGCTCATTTATATGTCATCTATCATCTATCTG[TCTATCTATCTATCTA]TGTATCTATCTATC[ATCTATCTATCTATCTATCTATCTATCTATCTATCTATCTATCTATCTATCT]CCATCATCTATCATTTCTTCCATCCATCCATCTTTCTACCTATCTCATTTGATCCTTGTTTCTCAATTTCTCACTACCATTTCCATTGTTCCTCCCACCATCATCATTTTAATCTCTTTGA
8	10	D8S1477	GGAA20C10	D8S1477	170	170	AGCAAACTTCATCCACTTGG	TTCCTGTCCTCTAATGTAACTTACC	(TTTC)4_(N)9_(CTTC)16	AGCAAACTTCATCCACTTGGAGATCACCCACATGTGAA[TTTCTTTCTTTCTTTC]TCTCTTTCC[CTTCCTTCCTTCCTTCCTTCCTTCCTTCCTTCCTTCCTTCCTTCCTTCCTTCCTTCCTTCCTTC]TTACTTTCTTTCTCTGATGGTAAGTTACATTAGAGGACAGGAA
8	10	D8S373	UT721	D8S373	210	210	TTGGTCTCCTCTGATGGGT	GGCCTAAGGCGATTTAAGG	(GATG)7_(GATA)12	TTGGTCTCCTCTGATGGGTAGGTAGGTAGGCAGGTGGGTGGGCGGGCAGGCGGGCA[GATGGATGGATGGATGGATGGATGGATG][GATAGATAGATAGATAGATAGATAGATAGATAGATAGATAGATAGATA]GAGCTGGATAGAGATTGAAGGAAATAATGCATACAGTGGTCCATTTCCAAGACAATGTGCCTTAAATCGCCTTAGGCC
8	10	D8S592	GATA6B02	D8S592	153	153	TAGATAGATGATGTTGTTGTTGATG	GACTGAATATATGTCCTGTTGGC	(TAGA)4_(N)4_(TAGA)7	TAGATAGATGATGTTGTTGTTGATGAAGATAGAT[TAGATAGATAGATAGA]CAGA[TAGATAGATAGATAGATAGATAGATAGA]ATAAGAACTGAGTTCTAGAAGAAACTCTAGAAGAAGACAGGAACATTAGCCAACAGGACATATATTCAGTC
8	10	*	GATA151F02	NA-D8S-1	123	123	GGAAGGTAGACAAATTTATAGATGG	TTTCCAATCCTCTTTGCTTG	(ATAG)4_(N)3_(ATAG)7	GGAAGGTAGACAAATTTATAGATGGTAGATAGGTACCTA[ATAGATAGATAGATAG]ATG[ATAGATAGATAGATAGATAGATAGATAG]AATATGTAGTAGATTAGCAAGCAAAGAGGATTGGAAA
9	52	*	AAAT126	AAAT126_9	144	144	TTGCAGTGAGACGAGATTGG	CTCCACCACTGTTGGGAAAT	(AAAT)7	TTGCAGTGAGACGAGATTGGGCCACTGTACTCCAGCCTGGGGGACAGAGCGAGACTCTGTCTCCAG[AAATAAATAAATAAATAAATAAATAAAT]AAACAAATAAATAAATAAAACCGTCAACTGATTTCCCAACAGTGGTGGAG
9	13	*	AGAT142P	AGAT142P_9	192	198	ATCCCATGCTCTGGTGCTAC	GTTTCTTGACAGAACTTTTCCTTGGTTCA	(ATAG)12	ATCCCATGCTCTGGTGCTACCAAAATAAATAAACACATGCATGCAAAATAAATACAAACATGCATGCATGTCCTTTCATGCATGTGGATGGATGGATAGATAGAAAGATAC[ATAGATAGATAGATAGATAGATAGATAGATAGATAGATAGATAGATAG]ATATTGATCTATGAACCAAGGAAAAGTTCTGTC
9	52	*	CTAT016	CTAT016_9	135	135	ATGGGGCAAATGAAAGACTG	ATGAATGGATGGGTGGAGAA	(CTAT)10	ATGGGGCAAATGAAAGACTGTAGTCAGGTCTCGTGACTTA[CTATCTATCTATCTATCTATCTATCTATCTATCTATCTAT]CATCTACTTATATATCCACCCATCCATCCACCCACTTCTCCACCCATCCATTCAT
9	10	D9S1121	GATA87E02	D9S1121	181	181	GTTGTTGCTGGGCTTAGAAA	TTGATTGACTGCACTTTTCA	(ATAC)9	GTTGTTGCTGGGCTTAGAAATATGAATAACCATATGCCAGATAGATGGATGGATAGATAG[ATACATACATACATACATACATACATACATACATAC]ATAGACAGATAAAACCCCAGAGGTCAAGGTATCAGAAAACATAGGAAATATTATGTTCATGCCCCTGAAAAGTGCAGTCAATCAA
9	10_13	D9S1122	GATA89A11	D9S1122	194	194	GCTTCTGAAAGCTTCTAGTTTACC	AATAGTAATGCCATTTGTGATAGG	(TATC)12	GCTTCTGAAAGCTTCTAGTTTACCTATTAA[TATCTATCTATCTATCTATCTATCTATCTATCTATCTATCTATCTATC]TACCTATCTACAGTTATCTTGAAATACCCCCACAAATAAGCAATACAATGAGATATGTGAATATCAGATCTTCCTTTTTATATTGCTACTGTACCTATCACAAATGCATTACTATT
9	10_13	D9S301	GATA7D12	D9S301	235	235	AGTTTTCATAACACAAAAGAGAACA	ACCTAAATGTTCATCAAAAGAGG	(GATA)15	AGTTTTCATAACACAAAAGAGAACATATTCTCCATATTCTTCTGCAACTCTCTGAACATATCTTCAAGACAGACAGGCAGACAGAT[GATAGATAGATAGATAGATAGATAGATAGATAGATAGATAGATAGATAGATAGATAGATA]GATCATCGCATTTTTTAAAAAAGTTAACCAGTATTCAATTCTATAACTATATCATAATTTATCATTCCTCTTTTGATGAACATTTAGGT
9	10_13	D9S922	GATA21F05	D9S922	251	251	TCAGAGGACCACTGCCTAAG	CTGATGGGATTTGTGCCTAT	(TATC)7	TCAGAGGACCACTGCCTAAGGAATTCACTCACGGAGCATACATATATAAGTATATGCTCTATCTCTATCTATCATTATCTATCTACCTGCCTACCTATCTATTGAT[TATCTATCTATCTATCTATCTATCTATC]TACCTATCTATCTTTAAGATGGCTTAAGGATGGCCACCTTCTTGGTATGTCCTTGTGTGGCTGTGAGAAGCAGCTCTGGTGTTTCTTGCTCTTCTTATATAGGCACAAATCCCATCA
9	10_13	D9S934	GATA64G07	D9S934	224	224	TTTCCTAGTAGCTCAAGTAAAGAGG	AGACTTGGACTGAATTACACTGC	(AGAT)13	TTTCCTAGTAGCTCAAGTAAAGAGGGAACTAGAAGAGTGTATTAGTGAAGGTTCTCCAGAGAAACAGAACCAATAGGAGATGATAGATAGATAGATGAC[AGATAGATAGATAGATAGATAGATAGATAGATAGATAGATAGATAGATAGAT]AGAGATAGATAGATAAATGATAGAGAGACAGATAGATAGTAAGAAAGCTAGCAGTGTAATTCAGTCCAAGTCT
9	10_52	D9S938	GGAA22E01	D9S938	399	399	GTAAGGGGTTGAGGTTTTGC	CACCACATTTCTGACATCCA	(TTCC)11	GTAAGGGGTTGAGGTTTTGCCAAAACAATATTT[TTCCTTCCTTCCTTCCTTCCTTCCTTCCTTCCTTCCTTCCTTCC]TTTCATTCCTCCCTCCTTTCTTCCTTTCCTTCCTTCCTTCTTTCCTTTCTTTCTTCTTCTTTGTGAAGAATTACTCAAAAAAATTACTCAACTACTTTCATTTTGTAAACTGGAATATGCATGCAGGGAAAAATCAAAACTTGATTTCCATTAGAAATGCATGTTATCCAGGTACTTGATTATTTAAAATAAATATGTCAGTATACATTACTAGATTTCTGGAAAACAAAACATTAAATGGTTTGTAGTACTAAGTTGGTCTCTCTAAAGAAGAATTTACTAAAATAATTGATAAATTAATCTGGATGTCAGAAATGTGG…
9	52	*	GATA165A11	GATA165A11M_9	143	144	GCTTATGAACCGCAAGTTGT	CTTGAACACGGAACAAAACC	(TCTA)11	AACCGCAAGTTGTATATTTATATCTCTG[TCTATCTATCTATCTATCTATCTATCTATCTATCTATCTATCTA]TCCATCCATCCTCTTTCCCAGTGATTTTTGTATTTTAAAACTTACATTAGAGGTTTTGTTCCGTGTTCAAG
9	52	*	GATA175H06	GATA175H06M_9	156	157	GGTGTCAAGCTTTGAGCCTA	TGCATCTGGGCCTTTATGTA	(GATA)13	GGTGTCAAGCTTTGAGCCTAACTTACCATACAGCTATG[GATAGATAGATAGATAGATAGATAGATAGATAGATAGATAGATAGATAGATA]GACAGAGGCATACATACATACATGTGTGCATATAATGACACATATATACATAAAGGCCCAGATGCA
9	52	D9S2150	GATA22H04	GATA22H04M_9	201	201	CCAGCTTTCTTTTAAGTTTGTT	TTGGATAGGAACGAACCTGA	(GATA)11	CCAGCTTTCTTTTAAGTTTGTTTAAAGTACCATCTTTAATAGAGATAGATAGAGATAGGTAGATAGATGATTGATAGTTACAT[GATAGATAGATAGATAGATAGATAGATAGATAGATAGATAGATA]GACATGCCATCCTGCTTCATTATTCACTTTGTCTCTAATCCTGCCCCATCTGTCTCAGGTTCGTTCCTATCCAA
9	13	D9S299	GATA27Z	GATA27Z_9	202	202	AAGTGTTGCATCAGAGCCTC	GAGCCAATGGAGGAAGTGTG	(TAGA)10	AAGTGTTGCATCAGAGCCTCAGAACCAAAACTATGATTGGTAGACAGATAGATGGATAGATACATAGATATAGAGATGATTAGATGGATGAATAGAGATGATAGG[TAGATAGATAGATAGATAGATAGATAGATAGATAGATAGA]TACTGCTTCTTAATTAATTCCAGAATGAAATAATGTTCACACTTCCTCCATTGGCTC
9	52	D9S2026	GGAT3G09	GGAT3G09M_9	108	109	ATGCATCCATTCATCCATCT	GAGAAAAACCTCACTCTTCCG	(TCCA)6	ATGCATCCATTCATCCATCTT[TCCATCCATCCATCCATCCATCCA]ATCAACAGAAACAACAGTAGAAATTAACTTGGTCTTGTATGCGGAAGCAGTGAGGTTTTTCTC
9	10	*	GATA187D09	NA-D9S-1	183	183	CTTAGTCTTTTCTTACCAAAACAGC	CCACAAATACATTTCCCTGA	(TATC)10	CTTAGTCTTTTCTTACCAAAACAGCTATCTATCTCTCTATGTATCTATCTATGTATCTATGTATCTATG[TATCTATCTATCTATCTATCTATCTATCTATCTATCTATC]TGTCTATCTACCTATCCATCTATTATCTATGTATCTATCTATCAAGCACTGAGATCAGGGAAATGTATTTGTGG
9	52	*	TCTA017	TCTA017M_9	173	174	CAGCATGAGAGTGGTTGAGG	TGGTGTCAAACATGAATTAGGC	(ATCT)11	CAGCATGAGAGTGGTTGAGGCAATCTATTGTCTGTCTGTCTATC[ATCTATCTATCTATCTATCTATCTATCTATCTATCTATCTATCT]ATCATCCATCTATCCATCCATCTATTTAAACTATCTTACCTTACAGCTAAGGACACAATTCAAGCCTAATTCATGTTTGACACCA
9	13	*	AGAT125	AGAT125_9	183	183	GCAGAGGTTGCAGTGAGCTA	TGGCAAAGTCAGGCCATTAT	(GATA)4_(N)3_(GATA)11	GCAGAGGTTGCAGTGAGCTAAGATCACGCCACTGCACTCCAGCCTGGGCAACAAGAGCAAGACTCCATCAGATAGGTA[GATAGATAGATAGATA]GAT[GATAGATAGATAGATAGATAGATAGATAGATAGATAGATAGATA]AACGTTAACTAGTCCAATGAGTATAATGGCCTGACTTTGCCA
9	52	*	AGAT140	AGAT140P_9	213	219	AGTTGTGTCCATGGAATTGG	CATCAGTGCACTCCAGCCTA	(TCTA)8_(N)3_(TCTA)5	AGTTGTGTCCATGGAATTGGTAAACTATAAGACATCAGCAAAATGGAATACTTGAGGGCTACTCTTAAAAATGAGCAGGATTTATATTTACTGAGACAAAAAGCCTAT[TCTATCTATCTATCTATCTATCTATCTATCTA]TCA[TCTATCTATCTATCTATCTA]TACTTTAAGACAGGCCCTCACTATGTCACCTAGGCTGGAGTGCACTGATG
9	10_13	D9S930	GATA48D07	D9S930	289	289	TGGACAACAGAGTGAGATGC	TGTAACAAGGGCTATGGGAA	(TATC)6_(N)27_(TATC)10	TGGACAACAGAGTGAGATGCTGTCTTAAAAATAAAAAAAAAGAATTAAGGATGCCATTTTTAAGTTGAATCTTGAGTCTCTCAGAGTCAAGATAAAAGTCTGAGTGAAACGCCATGAGGTTGGGTCACTGTGTTTGCTATCTATCTACC[TATCTATCTATCTATCTATCTATC]ATCATCTATCTTATCATCATCTATCTT[TATCTATCTATCTATCTATCTATCTATCTATCTATCTATC]TATTTTTGTCCAGGTTTCCTGGCTTGTAATTCCCATAGCCCTTGTTACA
9	52	D9S1115	GATA61F04	GATA61F04_9	206	206	TTAATAGGATTCTCCAGAGAAACA	CTCGCACAATCATAGGAACC	(ATAG)11_(N)3_(ATAG)10	TTAATAGGATTCTCCAGAGAAACAGAACTAATAGGATGAATGAATAGATAGAT[ATAGATAGATAGATAGATAGATAGATAGATAGATAGATAGATAG]ATG[ATAGATAGATAGATAGATAGATAGATAGATAGATAGATAG]ACAGACACAGAAAGATGATACATACAAAGATCAACTTATTTTAAGAAATTGGTTCCTATGATTGTG
9	52	D9S1116	GATA65D11	GATA65D11_9	406	406	TGCATGATTTTCTGAGATGG	GACACTTTCACATGTCTTACCG	(TAGA)4_(N)68_(TAGA)13	TGCATGATTTTCTGAGATGGTGAACAATTCTTGATAAAATTTTGAACAAAACAAATTACAGTCTTTTCTTTTTCTACCCAGTAGTTTCATTCCTGGAAAGTTAAATGAATTTTAAAACTCTGCAGAAAATACTTTCTTTATATACATTCACTGATAGATAGACTGAT[TAGATAGATAGATAGA]TACAAATAGGTAGATAGACAGACAGACAGATAGATAGATACAAACAGGTAAGTAGATAGATGACAGAT[TAGATAGATAGATAGATAGATAGATAGATAGATAGATAGATAGATAGATAGA]CAGATAGACAGATAGACAGATAGATAAAGACAGAGAAAGTTCTAAGCATATATAAATGGATTTTTCACTTACACACATGTCCGGTAAGACAT…
9	52	*	TCTA020	TCTA020_9	164	164	CCTCATAGATGTTCTCTGGATGA	AGGGATCTGCTGAGGATGAA	(TCTA)11_(TCCA)4_(N)23_(GCTA)5	CCTCATAGATGTTCTCTGGATGATTAAATAAGATGGTCTG[TCTATCTATCTATCTATCTATCTATCTATCTATCTATCTATCTA][TCCATCCATCCATCCA]TCTCTCTAACTATCATCTATCGA[GCTAGCTAGCTAGCTAGCTA]GTTCATCCTCAGCAGATCCCT
10	52	*	ATAG053	ATAG053P_10	193	199	GGTGTGACATGGATTTGAGTTC	CAACAACCTCTTGGAATAACCA	(GATA)11	GGTGTGACATGGATTTGAGTTCATGATGTCATGCTCTAAGCTTTATATGACCTGAATCAAGCTGGTTAACTTCTCTACCTCACCTTTATAGATAGAT[GATAGATAGATAGATAGATAGATAGATAGATAGATAGATAGATA]GATGATAGATAGATAGCTGGTTTTTTTTCATGGTTATTCCAAGAGGTTGTTG
10	13	*	ATCC001	ATCC001_10	320	320	TGCCCTGTATTCTGTGTAGCA	GGACGTAACAGATACTATTTCGGAAG	(TCCA)13	TGCCCTGTATTCTGTGTAGCAAGCATAACTAGAGAATCAATGTTAGTGCTCAAACTAAGAAGACTTTTGAGAAATTATCAGAGGTAAATACAAATATACATT[TCCATCCATCCATCCATCCATCCATCCATCCATCCATCCATCCATCCATCCA]TCCCTGTTGAGCTCCAACTATGTGTCAGGCACTTCTGGGGGGTTGAGGGTATTGTGATCAGTAAGACAAACTCTCTGCCTTTATAGTGTTTACATTCTAGGAGAAAAATATTCATCTTAGAGAGATTATAAAAAACAAATCTTCCGAAATAGTATCTGTTACGTCC
10	13	*	ATGT006Z	ATGT006Z_10	170	170	AAGGCTGAGGTAGGCTTATTTTT	CTGCACAGCAGAGTGAGACC	(ATGT)9	AAGGCTGAGGTAGGCTTATTTTTTAAGGCAACTAATATTTATATTAGGAATTTTAAATGATCACTTCTACTTTCATTTAAAAAATTTTTAATCTTTTTATTTC[ATGTATGTATGTATGTATGTATGTATGTATGTATGT]ATTTGAGACGGGGTCTCACTCTGCTGTGCAG
10	52	*	ATGT009	ATGT009P_10	148	154	ACCCAGAGGCCACTAGCTTA	AGCCTGAGCAACAGAGCAAG	(ATGT)13	ACCCAGAGGCCACTAGCTTATAGGAAATTCCCTCTCTAGATGCACTATAATTAATTCAACCA[ATGTATGTATGTATGTATGTATGTATGTATGTATGTATGTATGTATGTATGT]ATATGAGACAGAGTCTTGCTCTGTTGCTCAGGCT
10	10_13	D10S1239	GATA64A09	D10S1239	173	173	CCCTAGCTAATGTTAAAATATCACG	CAGAGTGAGACCCTGTTTCA	(ATCT)11	CCCTAGCTAATGTTAAAATATCACGTTTCACTTAGCTCAAGATTTTCCTAAAATTACTGGTTACACTTGATAGCTAAAGTATTCTAGGGCCATATAA[ATCTATCTATCTATCTATCTATCTATCTATCTATCTATCTATCT]ATTTTTTTTAATTGAAACAGGGTCTCACTCTG
10	10	D10S1248	GGAA23C05	D10S1248	243	243	GGAATAAGTGCAGTGCTTGG	ACCAATCTGGTCACAAACAT	(TTCC)13	GGAATAAGTGCAGTGCTTGGCAAAGAGCAGATGCTAAAACCTCTGTATCCCACCCCTGGATATTATAATTAACACTTATTCTGACAGTTCTCTTTTTCCCTTGTCTTGTTATTAAAGGAACAACTCTGGTTGTATTGTCTTCAT[TTCCTTCCTTCCTTCCTTCCTTCCTTCCTTCCTTCCTTCCTTCCTTCCTTCC]ACTCACTCATTTGTTCAATTCATTAATATGTTTGTGACCAGATTGGT
10	10_13	D10S1423	GATA70E11	D10S1423	226	226	GGCAGCCTAATAGTTCCGAT	AGTTTGCAGTGAGCATGGTT	(ATCT)12	GGCAGCCTAATAATTCCGATATCTAAGAAAGTGGAGTTCTAGTTCATTTTGTTCTTAGAGCCTTAAACATATAGATTGCAGCTTTTAAATCTGTCTATCTGTCC[ATCTATCTATCTATCTATCTATCTATCTATCTATCTATCTATCTATCT]AACTAGCTGAGACAGAGTCTCACTTAGTTGCTCAGGCTGGAGTGCAGTGGTGTGATCCATGCTCACTGCAAACT
10	10_13	D10S1425	GATA71C09	D10S1425	179	179	GAGTTGCGTTACTTGATTTCTT	TTGAATTGTTCTGGTACCTCTG	(GATA)11	GAGTTGCGTTACTTGATTTCTTACTATATAAGTTATACAGGTCATAGATAGATAGAT[GATAGATAGATAGATAGATAGATAGATAGATAGATAGATAGATA]GATGACTTACTTGGAAAACTACAGCAATTAAAACAGTGTGGTTAACTGATGTTTGACAGAGGTACCAGAACAATTCAA
10	10_13	D10S1426	GATA73E11	D10S1426	158	158	TTGGTGGTGTCATCCTCTTT	CTCTTAACTGATTTGGCCGA	(TATC)11	TTGGTGGTGTCATCCTCTTTCATGACTTGAGAACTGGGCCAAATCAGTTAATTTTTTATTTT[TATCTATCTATCTATCTATCTATCTATCTATCTATCTATCTATC]CATTTATTTCATCAGTTGCTATTGCTTCAGGATCGGCCAAATCAGTTAAGAG
10	10_13	D10S1430	GATA84C01	D10S1430	146	146	CAGACTCCAGAAAACAGAACC	TGGAGTGGACCAATTCCTTA	(TATC)11	CAGACTCCAGAAAACAGAACCAATAGGATCAATCTACCCTATATCTATGTATCTATGTATCTACCTATG[TATCTATCTATCTATCTATCTATCTATCTATCTATCTATCTATC]GAGAGATTTATTTTAAGGAATTGGTCCACTCCA
10	10_13	D10S1432	GATA87G01	D10S1432	174	174	CAGTGGACACTAAACACAATCC	TAGATTATCTAAATGGTGGATTTCC	(ATCT)13	CAGTGGACACTAAACACAATCCAATCACATGGATGTCTGATTATCTATCTATC[ATCTATCTATCTATCTATCTATCTATCTATCTATCTATCTATCTATCTATCT]ATCATCTATCTATCTTAAAAAGGGGTTCTCCATACTCAAAAGTTGGAAATCCACCATTTAGATAATCTA
10	10_13	D10S1435	GATA88F09	D10S1435	258	258	TACTTGGGATGCTAAGGTGG	TTGGGTTTCCTGACTTGTGT	(AGAT)11	TACTTGGGATGCTAAGGTGGGAGAATGACCTGAGCCTGGGAGGTCCCGAGCCTGGGGAGGTCGAGGCTGCAGTGAGCCAAGATTGCACCACTGCACTCCACCTTGGGTCATAGCCAGACCCTGTCTCAAAAATAAAGAGATAGACAGATAGCC[AGATAGATAGATAGATAGATAGATAGATAGATAGATAGATAGAT]AAACAGAATAAAACTCAATGCATTATAACAAACACAGCACCACACAAGTCAGGAAACCCAA
10	10_13	D10S2327	GGAT1A4	D10S2327	200	200	CCCAGAGCAAGTACTCACCT	ATAGTTTTGTGCTTATTGACATGA	(GGAT)9	CCCAGAGCAAGTACTCACCTAGATGATCATGG[GGATGGATGGATGGATGGATGGATGGATGGATGGAT]GGACGGATGGACGGACGGATGGATAGATGGCTTGATTGGAGGATAGATAAATTAATAGAGGGATGGATGAGGTTGGAAGGATGGAAGAAGAAGGAATGGATGAATTATTCATGTCAATAAGCACAAAACTAT
10	10	D10S2470	GATA115E01	D10S2470	259	259	CCTCCTAGCTCCTCAAGCTT	CAGACAGATTCCTGTGGT	(TCTA)14	CCTCCTAGCTCCTCAAGCTTGCAGACAGCCTATTTTGGGACCCCATGATCATGTATGTTAATACTTAATAAAC[TCTATCTATCTATCTATCTATCTATCTATCTATCTATCTATCTATCTATCTATCTA]TCTCCTATTAGTTCTGTCTCTCTAGAGAGCCCTAACTAATACAGTATGCTTGATGGTTAAAACATGTTACTTAGCCTTGTGCCTCTGATTAAAAATAGGTATTCCATTGTTGACCACAGGAATCTGTCTG
10	52	*	GATA179E06	GATA179E06P_10	198	204	TGGAAGTTATGGACCAGGAA	AAGTCCCCATTAGCATGTGA	(TATC)12	TGGAAGTTATGGACCAGGAACTGTGTTATGTGTGCATGTTTTCATACATACATAATGAACAT[TATCTATCTATCTATCTATCTATCTATCTATCTATCTATCTATCTATC]TAATGCCACCCATACAAGTTAGGGGTACAATAAGTGTCATAACACTAGTAATCAAATTTTGCAGGCTGATTGTTATCACATGCTAATG
10	52	D10S1436	GATA90G05	GATA90G05P_10	288	294	CAAGTCAGTGGGTTGAGACC	GAGAACAGACCCCCAAATCT	(ATCT)13	CAAGTCAGTGGGTTGAGACCAGCAATTTTTTAATGCAGTAAAATAGAAAATGTCAGAGTACATCATCACATATAAAATGGTAATTACTATGTTGTAACTTTTAATTTCAGTTTTACTATGTGCATGCACAG[ATCTATCTATCTATCTATCTATCTATCTATCTATCTATCTATCTATCTATCT]CCTGGGACATGATGAAAAATGGTATTTCTTACTCTTAGTCATGACGAAAAAATATTGAAAGCCACTCTTATGAGTTGTCCTGCAGAGATTTGGGGGTCTGTTCTC
10	10	*	GATA121A08	NA-D10S-1	187	187	GTTAACAGACTATTACCTGCCTACC	TGAGTATGCCACACTGCA	(ATCT)14	GTTAACAGACTATTACCTGCCTACCTATTCATCTATTTATCTATCTATTCTATCTACAGACAGA[ATCTATCTATCTATCTATCTATCTATCTATCTATCTATCTATCTATCTATCTATCT]ATTCTATCCTATCTACAGGCAGAATCTTGCTCTGTCGCCCAGGCCAGAGTGCAGTGTGGCATACTCA
10	52	*	TACA003	TACA003_10	175	175	AATAGCCCAGGCTCTTCAGG	GCCTTCGATAAGCACCTCAC	(TACA)9	AATAGCCCAGGCTCTTCAGGAATGAAGGTTTAGGTAACTCCAGATAAAGAACCATGACTATCATATGATGCAGAGAATAAATACATGTG[TACATACATACATACATACATACATACATACATACA]TATATACATACACACATAAAATCATGACCAGTGAGGTGCTTATCGAAGGC
10	52	*	TCTA021z	TCTA021ZM_10	150	151	TCAACCCATAGGTTACTGTTTTACA	TATGAACCTGGAGAGCAACG	(TCTA)11	TCAACCCATAGGTTACTGTTTTACAAACTCTGATGTATAAAACAAATGCGTTTAAGAACTCAATCCAAATC[TCTATCTATCTATCTATCTATCTATCTATCTATCTATCTATCTA]TCATCTATCTATCCACGTTGCTCTCCAGGTTCATA
10	10	D10S677	GGAA2F11	D10S677	212	212	AAGATACACAGGAAGAAAGAAAGG	ATGGTCAAAAGGAGATTGCT	(AGGA)4_(N)15_(AGGA)13	AAGATACACAGGAAGAAAGAAAGGAAGGAAGAAAAGA[AGGAAGGAAGGAAGGA]AAGAAGAAGGGAGGG[AGGAAGGAAGGAAGGAAGGAAGGAAGGAAGGAAGGAAGGAAGGAAGGAAGGA]AGCAAAATAATGTGTGCTGTAGAAAATGATGGTGTCTTCAAGAGCAGTTTTGAGGGCAGAAACATTGGCAAAAGCAATCTCCTTTTGACCAT
10	52	*	GATA134F03	GATA134F03P_10	148	154	TGCCATGATAAATGTCATGC	CATCAGAGAATATTATATGAGCTCA	(GGAT)4_(N)4_(AGAT)15	TGCCATGATAAATGTCATGCATTACCATG[GGATGGATGGATGGAT]GAAT[AGATAGATAGATAGATAGATAGATAGATAGATAGATAGATAGATAGATAGATAGATAGAT]GTTACACAATTGTATGAGCTCATATAATATTCTCTGATG
10	52	*	GATA196C10N	GATA196C10P_10	158	164	ATTCGACAGAGATACAGATAGA	GGCAACCAAAACAAAATGAG	(GATA)11_(N)27_(GGTA)4	ATTCGACAGAGATACAGATAGAGAT[GATAGATAGATAGATAGATAGATAGATAGATAGATAGATAGATA]GATGATAGATAAATGGATAGATGGATA[GGTAGGTAGGTAGGTA]GATAGACAGATATATAGATAGATATTCTCATTTTGTTTTGGTTGCC
11	10	D11S1392	GATA6B09	D11S1392	203	203	TTGCATCCATACGGAAAGTC	ACATCTGAGACTTGTAGTAGAAGGC	(GATA)12	TTGCATCCATACGGAAAGTCCTTTGGAGTTTGAGGTCTTTCACCCTACTGCCAACTTCAACAAGACAGTACTGGCGATAGATAGATAGAT[GATAGATAGATAGATAGATAGATAGATAGATAGATAGATAGATAGATA]GATGATAGATAGATAATGATGGGATGAGATGGATGTCTCAAGGCCTTCTACTACAAGTCTCAGAT
11	10	D11S1984	GGAA17G05	D11S1984	194	194	GGGTGACAGAGCAAAATTCT	ACACCTGGATCTTGGACTCA	(AAGG)12	GGGTGACAGAGCAAAATTCTGTCTCAAAACAAAACAAAAAAAGAAGAAAGAAGGAAAGA[AAGGAAGGAAGGAAGGAAGGAAGGAAGGAAGGAAGGAAGGAAGGAAGG]AGGGAGGAAAGAAAGGAAGGAAGGGAGAGAAAAAGAAAAGAAATGTCTCTACAAGGTCTGGAGGCCATGAGTCCAAGATCCAGGTGT
11	10	D11S1998	GATA23E06	D11S1998	157	157	AGCCATCAACTAGCTTTCCC	GGGAGGCACCAACAGATG	(TATC)13	AGCCATCAACTAGCTTTCCCTATTGCTTCCTATTCATCTATCTATTGATCGATCTATCATCCA[TATCTATCTATCTATCTATCTATCTATCTATCTATCTATCTATCTATCTATC]TCTCTATTTATCTATCTATCCATCCATCTGTTGGTGCCTCCC
11	10	D11S1999	GATA23F06	D11S1999	132	132	TACATGGCAGCAGGCATATA	GAGTAAACAAGATTGCTAGATAGGC	(TATC)15	TACATGGCAGCAGGCATATACACATACACATCTA[TATCTATCTATCTATCTATCTATCTATCTATCTATCTATCTATCTATCTATCTATCTATC]TCTCCATCTATCTGCCTATCTAGCAATCTTGTTTACTC
11	10_13	D11S2002	GATA30G01	D11S2002	238	238	CATGGCCCTTCTTTTCATAG	AATGAGGTCTTACTTTGTTGCC	(GATA)11	CATGGCCCTTCTTTTCATAGATAGATAGAT[GATAGATAGATAGATAGATAGATAGATAGATAGATAGATAGATA]GCTTTTAAATAAAATAATACATGTATTAATAACACTTAAAAATAATAACTGGCTGGTGTGGTGGCTCACACCTGTAATATCAGCATTAGGGGGAGGCTAAGGGGGGAGGATTGCTTGAGCCCAGGAGTTCGAGACCAGCCTGGGCAACAAAGTAAGACCTCATT
11	10_13	D11S2006	GATA46A12	D11S2006	317	317	CTTGTGGGCTGTAGTTTGCT	AAAGAGTAAACTCAATGAAAGATGC	(TATC)10	CTTGTGGGCTGTAGTTTGCTGAACCCTGCTCCATGGGATGCTAAGTTAAATTGAACACAGAACTTGCTCTGAATATGTTGACAGTTCTGCAGAGAGTATCGTTTTTATTTCTCTATTTACAGCAAAATCACTCATCTAGTAGTTTTAAATTCCATGTAATTATTGAAATTGTAGAAGTTCAGTCCATTTTCCACCAGAGAAAAGTGAAGGGACTT[TATCTATCTATCTATCTATCTATCTATCTATCTATCTATC]TAATCATCTATCTACATATTCTTCTACAAAAATAATAGCATCTTTCATTGAGTTTACTCTTT
11	10_13	D11S2363	GATA12F04	D11S2363	268	268	AGCCATCTGGGCTTAGAGAT	TATAGGCACATGCCACTGTG	(TATC)14	AGCCATCTGGGCTTAGAGATTTCTTGTGTGAAGGTTTTAACTAAAATCCAATTCTTAGGCCAGGCACAATGGCTCACACCTGTAATCCCAGCATTTTGGGAGGCCAAGGAGGGTGGATCGCTTCAGCCCCAGAGTTTGAGACCAGTCTGGGCAACTTAGGGAAACTCTATCTGTTAAAAAAATT[TATCTATCTATCTATCTATCTATCTATCTATCTATCTATCTATCTATCTATCTATC]ATCTCCAGCACAGTGGCATGTGCCTATA
11	10_13	D11S2365	GATA63F09	D11S2365	246	246	TTCACATGCATATGTCTTTATGG	CTGTCTAGTGTCCTGAGCTGC	(GATA)11	TTCACATGCATATGTCTTTATGGTAGAATAATTTCTAAAATAAATACCAATACACTTCTAATTATCTCACAAAATAAATGTGAGATAGATAGAT[GATAGATAGATAGATAGATAGATAGATAGATAGATAGATAGATA]GATTTAAGAAACATTAATAAAAGCAAGTAAGATAATTATTTACCTGCTTATTCCAGTTCAGGGCGGCAGGTAGCCAGACCCTATCTAGCAGCTCAGGACACTAGACAG
11	10	D11S2371	GATA90D07	D11S2371	195	195	CTGAGGTGGGAGGATCAGTT	CCCGGCCTTGATTTATTTAA	(TATC)11	CTGAGGTGGGAGGATCAGTTGAGCCCGGGAGGCCAAGGCTGCAGCGAGCTCTGTGATCACCCTACAGCACTCCAGCCTGGGTAACAGAGTGAGACCCTG[TATCTATCTATCTATCTATCTATCTATCTATCTATCTATCTATC]TAAACTATCTGTCTCTGAATAAATAAATAAAATTAAATAAATCAAGGCCGGG
11	10	D11S4463	GATA117D01	D11S4463	123	123	TATCCTATGGAAGCCATCA	GATTGATCTGTCTGTCCGTC	(ATAG)13	TATCCTATGGAAGCCATCAGATAATTAAATACCATCTGAGCACTGAAGATAC[ATAGATAGATAGATAGATAGATAGATAGATAGATAGATAGATAGATAGATAG]ACGGACAGACAGATCAATC
11	52	D11S2001	GATA29B11	GATA29B11_11	141	141	TTGGTTAAGAATGGAAATTCC	TGAAATCACCTAATGGTGGG	(ATAG)14	TTGGTTAAGAATGGAAATTCCAGTTTT[ATAGATAGATAGATAGATAGATAGATAGATAGATAGATAGATAGATAGATAGATAG]ACATGTGTTGCTTAACAACGGGGATACGTTCTGAGAAACCCACCATTAGGTGATTTCA
11	52	*	GATA35	GATA35_11	177	177	GCTACAATGATAGGGAAATAATAGA	TCAACATAACTCGACTGTCTGG	(TCTA)12	GCTACAATGATAGGGAAATAATAGAAGAAATCTATCTATCTGTATCTATCTATCTATATCTATCTGTCTG[TCTATCTATCTATCTATCTATCTATCTATCTATCTATCTATCTATCTA]TCTCCTTAGTCATATTTTTGTGAAGGTTCTTAGGAAGCCAGACAGTCGAGTTATGTTGA
11	52	*	TCTA025	TCTA025_11	229	229	TTTTCAACTTCAGCACTGCTTT	GGTGTACCATGGGCAAATTC	(TCTA)8	TTTTCAACTTCAGCACTGCTTTTAAATTTATTAGCCAATATTCAGGATTCTACTATTAGCAAAAATCCTCCATTTTT[TCTATCTATCTATCTATCTATCTATCTATCTA]TCATCTATCTATATTAATGGTATGGAGTAAAGGCTTTCCATTGTTTGATAGTGTATAACTCATTGATGTGCTTAATTATCTTTGTGTTCCAATGGTTCCAGAATTTGCCCATGGTACACC
11	10_52	D11S1304	UT2095	D11S1304	209	209	TTGGCATTTGGCTTTTTCAGA	TTAAGTGACCTGGGCTGCA	(GATA)10_(N)8_(GATA)4	TTGGCATTTGGCTTTTTCAGATTAGATAGACAGATGGTAGGTAGACAGAT[GATAGATAGATAGATAGATAGATAGATAGATAGATAGATA]GACAGACA[GATAGATAGATAGATA]AATAGACAGATAGACAGACAGACAACAGATAGATAGATTTTTGTTCCCACAGTCTTTTAGCAGGGACTATCTTCGCTGCAGCCCAGGTCACTTAA
11	10_13	D11S1981	GATA48E02	D11S1981	148	148	AATTCCTTTACTCCAGAAAGG	CAGATTTCTGCTTTCCCAGA	(TAGG)8_(TAGA)10	ATTCCTTTACTCCAGAAAGGGAAGAAGAAGAGATGGATACA[TAGGTAGGTAGGTAGGTAGGTAGGTAGGTAGG][TAGATAGATAGATAGATAGATAGATAGATAGATAGATAGA]GATTCCTGAGCTCTGTCTGGGAAAGCAGAAATCTG
11	10	D11S1986	GGAA7G08	D11S1986	236	236	CCAAGATCGCACCATTGTAC	AAGCCTAAAGGTGATGGGTC	(AGGA)7_(N)4_(AGGA)15	CCAAGATCGCACCATTGTACTCCAGCCTGGGCAATGGAGTGAGACTCCGTCCCAAAAAAAACCAAAAAAAAGAAAGAAAGAGAG[AGGAAGGAAGGAAGGAAGGAAGGAAGGA]AAGA[AGGAAGGAAGGAAGGAAGGAAGGAAGGAAGGAAGGAAGGAAGGAAGGAAGGAAGGAAGGA]AAGAAACAAAACCCACATGGTAGCACTAAGCCTAGGCGAGGACCCATCACCTTTAGGCTT
11	13	D11S4961	GATA71E06	GATA71E06_11	181	181	CGCCTAGTGCTTAGTGCTACC	CTGGGCAATGGAGTGAGACT	(TTCC)15_(N)4_(TTCC)7	GCTTAGTGCTACCATGTGGGTTTTGTTTCT[TTCCTTCCTTCCTTCCTTCCTTCCTTCCTTCCTTCCTTCCTTCCTTCCTTCCTTCCTTCC]TTCT[TTCCTTCCTTCCTTCCTTCCTTCCTTCC]TCTCTCTTTCTTTCTTTTTTTTGGTTTTTTTTGGGACGGAGTCTCACTCCATTGCCCAG
11	52	D11S2368	GATA73B08	GATA73B08M_11	285	286	AAAAAAGACTATGAAGTGGGTAGG	CTGTTTCTACAGTGCATTGTATACG	(TCTA)16_(N)21_(TCCA)4	AAAAAAGACTATGAAGTGGGTAGGATAGGGATTATTCTCTTATTTTACAATGAGGTGCAAGAATGTCTGTCTGTCTATCTTTTATCTATCTATCTGTCTG[TCTATCTATCTATCTATCTATCTATCTATCTATCTATCTATCTATCTATCTATCTATCTATCTA]TCCATCCACCCATCTAACTCA[TCCATCCATCCATCCA]CCCATCCATGCATTTATTCATTGAGCAAATATTTATTAAGATAATTCTATGTTATAGGACGTATACAATGCACTGTAGAAACAG
12	52	*	AGAT084	AGAT084_12	201	201	GGTGACGGTCATTGTGAGAA	ATCACACCACTGCACTCCAA	(AGAT)12	GGTGACGGTCATTGTGAGAAAATTTCTTTTTAAGGATACTTGCATATGGCTTACACGGGAGATAGACAGATGATAGATGAC[AGATAGATAGATAGATAGATAGATAGATAGATAGATAGATAGATAGAT]ATAGATATAGATTTTTTATTTTTTGAGACAGGGTCTGACTCTGTCACCCAGGTTGGAGTGCAGTGGTGTGAT
12	52	*	AGAT114	AGAT114_12	306	306	TTCCATGCTTTGGAAAAACTG	AGGCCGTGTAGCTGTGAAAT	(GATA)7	TTCCATGCTTTGGAAAAACTGATTCAAAACGTGTCTAATATGCTGACTTCAACTAAGTGTATAGTAACTGATAAATATCTCCTAATGGAGTTTTATTTTTTTTTTCCAATAACAGTGTTATGGTAGTTGAATATATGTTTTTCTTAACAAGATAGATGATT[GATAGATAGATAGATAGATAGATAGATA]ATATATAGACAGATGTGTATCTATATATCTATGGATATTTGAAGAGCAAAAATTTACAGATTTATGACATGGTAGAGCATGTTAGTTACCAGCATAGATTTCACAGCTACACGGCCT
12	10	D12S1064	GATA63D12	D12S1064	175	175	ACTACTCCAAGGTTCCAGCC	AATATTGACTTTCTCTTGCTACCC	(TCTA)11	ACTACTCCAAGGTTCCAGCCCCTTCCTGCTTCAAGCCCTGAAGGGGTATTTTCTT[TCTATCTATCTATCTATCTATCTATCTATCTATCTATCTATCTA]TCTGTCTATCATCTATCTACCACAAGAGAGATAACAGTGTTTCAGAAAGAGAGGGTAGCAAGAGAAAGACAATATT
12	10	D12S1300	GATA85A04	D12S1300	121	121	CCTCACACAATGTTGTAAGGG	TGTAACATCCGTGATAAAAATAGC	(TAGA)12	CCTCACACAATGTTGTAAGGGTTATAAC[TAGATAGATAGATAGATAGATAGATAGATAGATAGATAGATAGATAGA]GTATATCTTAGAATAATATGAGCTATTTTTATCACGGATGTTACA
12	10	D12S1301	GATA91H06	D12S1301	103	103	ACACAGATGTGCATCTATCTCG	TATTGGACAGTAAAGAAACCTGC	(TCTA)7	ACACAGATGTGCATCTATCTCG[TCTATCTATCTATCTATCTATCTATCTA]TCTTCTATCTATCATCTATCTTTATATACAGCAGGTTTCTTTACTGTCCAATA
12	10_13	D12S297	UT5029	D12S297	237	237	GTTTGGTATTGGAGTTTTCAG	AAATCATCAGTGGAGTTAGCA	(TAGA)13	GTTTGGTATTGGAGTTTTCAGTGTGGACTCAAGGCCTTCAAGATAGGCAGATAGACAGATAGATGGATAGATAGATAGATGATGGATAGATAGATAGATGG[TAGATAGATAGATAGATAGATAGATAGATAGATAGATAGATAGATAGATAGA]TACAGATTTAAATTGTGTAGATGTATATTTACATAAACACATATACAGATATGCACATGTATTTGCTAACTCCACTGATGATTT
12	10_13	D12S372	GATA4H03	D12S372	176	176	TGGACCACAGGGTATCATCT	TCCAATGGAAAGAAATGGAG	(TAGA)11	TGGACCACAGGGTATCATCTATAACCTCATGATTAGATAGACAGACAGATAGATAGGTAGGTAGG[TAGATAGATAGATAGATAGATAGATAGATAGATAGATAGATAGA]TGATAGGTGGATCAATAGATATAAATATATGATGGATAGGATGAAGACTCCATTTCTTTCCATTGGA
12	10_13	D12S373	GATA6C01	D12S373	212	212	TCTAGGATGTTTTTAGAGAAAGGC	TGGCACTAGATGTTTTCAAGG	(GATA)11	TCTAGGATGTTTTTAGAGAAAGGCAGACAGATAGGT[GATAGATAGATAGATAGATAGATAGATAGATAGATAGATAGATA]GACAGTTGAATTTTATTTTGCCAAAATAAATGCATTTCTAAAAAGATATTAACACAATGTTTATTGAATTTAATTATCCTTCAATTTTAATCATGAAACTAGATATGTGAGCCTTGAAAACATCTAGTGCCA
12	52	*	GATA167C12	GATA167C12_12	167	167	ACACTTAAAATGGTAAATATGATGA	GGCCTGAGTTCAGGAATTTA	(GATA)11	ACACTTAAAATGGTAAATATGATGATAGATGGATGGATG[GATAGATAGATAGATAGATAGATAGATAGATAGATAGATAGATA]GAAGATAGATAATACAACATGACCAGTTGAGGTTATTCTGAGAATACAAGACTGTGTAACATTTTAAAATCCTGAACTCAGGCC
12	52	D12S378	GATA5H03	GATA5H03_12	165	165	GCCCTGATTGATTTTTTGAC	ATTCGAGGGGGACACTATTC	(TATC)13	GCCCTGATTGATTTTTTGACTTTCTAT[TATCTATCTATCTATCTATCTATCTATCTATCTATCTATCTATCTATCTATC]TTATCCATCTGTCTATCTATGCATCTATCAATCATCTATCCATCTCTTTGCTTGTTGTTAAGGACTGAATAGTGTCCCCCTCGAAT
12	52	D12S374	GATA7F09	GATA7F09_12	277	277	CTCCAGGCTCATCCATATTG	TCGATGATCAGTGATGTTAAGC	(ATCT)10	CTCCAGGCTCATCCATATTGCTGTGAATAGCAGGATATCATTCTTTTTATGGCTGAGTACTATTCCAGTGGGC[ATCTATCTATCTATCTATCTATCTATCTATCTATCTATCT]ATCACATTTCTTTTATCCATTCCTCTCTTGATGGACATTTAGGTTGATTCAACAAATAATCTAATTAAAAACTGGGCAAAGGATCTAAATAAACACTTCATAAAAGAAGACATAGAAATGGACAACAGGTATATGAAAAAATGCTTAACATCACTGATCATCGA
12	52	D12S2082	GGAA22C05	GGAA22C05_12	285	285	TAGTTGAGTTGGTTCAATGCC	AAATCATTCACCCTCCATCC	(AAGG)10	TAGTTGAGTTGGTTCAATGCCTGGCATATTGTAGGGGCCACTACTAGTTTCTGAAGGAGAAAAAGGATTGATGAAGGAAGAAAGGAAGGATAAATGGATGAATTGGTGAATAAATGAATGAATGATGAATAGAAGGATGGATGGATGGGTGGGTGGATGGATGGACCAAAAAACAAACTGATGGGTGGAAGGGAGGGAGGGAGGAAAGAAGGAAGA[AAGGAAGGAAGGAAGGAAGGAAGGAAGGAAGGAAGGAAGG]CAGGAAATATGGATGGAGGGTGAATGATT
12	52	D12S398	GGAT2G06	GGAT2G06M_12	127	128	GGTGGATGGATGGATGAATA	AGTGTTTGGACTGTCATTTGC	(GATG)7	GGTGGATGGATGGATGAATAGATGGATGATGGATGGATCATA[GATGGATGGATGGATGGATGGATGGATG]GACGGATGGATGAGTAGATGGATGAATGGGTGGATGGCAAATGACAGTCCAAACACT
12	10	D12S1052	GATA26D02	D12S1052	155	155	ATAGACAGGATGGATAGATAGACG	AGTGTGATATGAATAATGAGCTGC	(GATA)13_(N)26_(AGAC)4	ATAGACAGGATGGATAGATAGACG[GATAGATAGATAGATAGATAGATAGATAGATAGATAGATAGATAGATAGATA]GTAGGTGGATGGATGCAGAGAAAGAG[AGACAGACAGACAGAC]TTTAGAAAATAGAGCAGCTCATTATTCATATCACACT
12	52	*	GATA101G01	GATA101G01_12	305	305	TGAGCTATTATCGACCTGTGG	ACTGTCATCCTCCCTTTTCC	(TATC)12_(N)4_(TATC)15	TGAGCTATTATCGACCTGTGGAGTAGAGACAGAT[TATCTATCTATCTATCTATCTATCTATCTATCTATCTATCTATCTATC]GATC[TATCTATCTATCTATCTATCTATCTATCTATCTATCTATCTATCTATCTATCTATCTATC]ATCTCAAGCTCTTCTCAAGACACACTTTCAGCAGACGGCTGGGTAGAGAGAATCACAGGCAATTACTTCAGTGTTTATTTCTTTTTCAAAGGTCAAAACCATTTTTAGTTTGTTTACTTCTAGGGATGAAGAAACAAGAGGAAAAGGGAGGATGACAGT
12	52	D12S1050	GATA22H02	GATA22H02_12	252	252	ACAGATCAGTAGATGGATGAACG	AGCTGCTCTTTTCCCTTTGT	(CTGG)5_(N)57_(AGAT)8	ACAGATCAGTAGATGGATGAACGCTGGCTGT[CTGGCTGGCTGGCTGGCTGG]ATGGATGGACAGATAGACAGCTAGATTAGATAGATTAGATAGACAGGATAGATAGAC[AGATAGATAGATAGATAGATAGATAGATAGAT]AGGTAGATAGATAGACAGATAAATGTTAGTTTGGTGAATAATGAAATATTTACATGCTCTCAAAGTACCTCCCCCAGAAAATCTTACTAATTACAAAGGGAAAAGAGCAGCT
12	10	*	GATA49D12	NA-D12S-1	203	203	GCTTGCAGACAGCCTATTGT	AGATAGAGGGAAAGGCATATGTG	(TATC)4_(N)4_(TATC)11	GCTTGCAGACAGCCTATTGTGGGACTCTGTTATCGTGTAAGTTAATACTTAATAAACTC[TATCTATCTATCTATC]TATT[TATCTATCTATCTATCTATCTATCTATCTATCTATCTATCTATC]AATCAATCATCTATCTATCCTATTAGTTCTCTCCCTTTAAGAGAACCCTGACTAATACACATATGCCTTTCCCTCTATCT
12	10_13	*	PAH	NA-D12S-2	238	238	GCCAGAACAACTGCTGGTTC	AATCATAAGTGTTCCCAGAC	(ATCT)5_(N)97_(ATCT)11	GCCAGAACAACTACTGGTTCTGTGGAAAGCAGAAAGACCTATCTGCCTGTCT[ATCTATCTATCTATCTATCT]GTCTATCTATCTATCCGTCTATCTATCCATCATCTATCATCTACACCTGTCTATCTATCATCTATCTACCTATCTATCTGTCCATCAATCATCTATC[ATCTATCTATCTATCTATCTATCTATCTATCTATCTATCTATCT]ATGTTGTCTGGGAACACTTATGATT
13	52	*	AAAT134	AAAT134_13	167	167	GGCGATAGAGCGAGACTCAA	CGGGCATACATTGAAAACTACA	(AAAT)11	GGCGATAGAGCGAGACTCAATCTCAAA[AAATAAATAAATAAATAAATAAATAAATAAATAAATAAATAAAT]AAAAGACTATTTTCCCCTCTTGAGTTCTTCGAAACATGTATGACTGATGAAAAGAAAAATTACAACATTATCTTTGTAGTTTTCAATGTATGCCCG
13	13	*	AGAT113Z	AGAT113Z_13	185	185	GGCTCCTGAAAGATTAAAGAAGG	CGCTACCACGGGTGTTTTTA	(ATAG)7	GGCTCCTGAAAGATTAAAGAAGGCAAACTTCTGAATATTTTGTAATTACAGATAGATAAATAGATAGATAGATAA[ATAGATAGATAGATAGATAGATAGATAG]ATGACAGATAGAGAGGCAGAGAGATGCATGTATGTGATATGCCTCCTACCTTAACCATCTCATAAAAACACCCGTGGTAGCG
13	10	D13S1493	GGAA29H03	D13S1493	230	230	ACCTGTTGTATGGCAGCAGT	AGTTGACTCTTTCCCCAACTA	(GAAG)12	ACCTGTTGTATGGCAGCAGTCTATTGGGAGCAAGGGATAAAATAGTGAACAAGACATGGACTTTCTAGCCTATTGGAAAGGAAGAAAGGAAGGGAGGGAAGGAAA[GAAGGAAGGAAGGAAGGAAGGAAGGAAGGAAGGAAGGAAGGAAGGAAG]GAAACTATAAGTTCTGACAAGTGCTCTGAAGAAATAGAGATTGCAGCCATAGAAACTAGTTGGGGAAAGAGTCAACT
13	10	D13S1807	GATA11C08	D13S1807	196	196	TTTGGTAAGAAAAACATCTCCC	GGCTGCAGTTAGCTGTCATT	(TATC)11	TTTGGTAAGAAAAACATCTCCCTTCTGTTTTTATTTATCCATG[TATCTATCTATCTATCTATCTATCTATCTATCTATCTATCTATC]TGTCTGTCTATCTATCATCTATCATCTATTGTCTATCTATTTATATATTTAGTTCTGACTCTGTCACCTAGGCTGGAGTGCAGTGTCATAATGACAGCTAACTGCAGCC
13	10_13	D13S317	GATA7G10	D13S317	185	185	ACAGAAGTCTGGGATGTGGA	GCCCAAAAAGACAGACAGAA	(TATC)11	ACAGAAGTCTGGGATGTGGAGGAGAGTTCATTTCTTTAGTGGGCATCCGTGACTCTCTGGACTCTGACCCATCTAACGCCTATCTGTATTTACAAATACAT[TATCTATCTATCTATCTATCTATCTATCTATCTATCTATCTATC]AATCAATCATCTATCTATCTTTCTGTCTGTCTTTTTGGGC
13	10	D13S793	GATA43H03	D13S793	254	254	GGCATAAAAATAGTACAGCAAGC	ATTTGAACAGAGGCATGTAC	(GATA)10	GGCATAAAAATAGTACAGCAAGCTTTTTTGTTCCTACTAAGTAATACGTTTTGAAGATTTTTTCAAGTCATGTGTTTGTAATCTTGGATATAGAT[GATAGATAGATAGATAGATAGATAGATAGATAGATAGATA]TAGTAATTCTACCTTATTTCTAAATATACAGTATTTCACAGTATCAATGAATCATAGTTCATGTAACCAAGTGTTAATGATACTGACATGAACATCCATGTACATGCCTCTGTTCAAAT
13	10	D13S796	GATA51B02	D13S796	163	163	CATGGATGCAGAATTCACAG	TCATCTCCCTGTTTGGTAGC	(GATA)16	CATGGATGCAGAATTCACAGATATGGAGGGATGACTGTAGAT[GATAGATAGATAGATAGATAGATAGATAGATAGATAGATAGATAGATAGATAGATAGATAGATA]GACAGACAGATGGATAGATAGATAGTGCCATAATTAAGCTACCAAACAGGGAGATGA
13	10_13	D13S894	GATA86H01	D13S894	198	198	GGTGCTTGCTGTAAATATAATTG	CACTACAGCAGATTGCACCA	(TATC)13	GGTGCTTGCTGTAAATATAATTGTCAATCCGTCTA[TATCTATCTATCTATCTATCTATCTATCTATCTATCTATCTATCTATCTATC]TACAGAATTGTGCACTTTAGCATATCTCAAATTATGCTGGTGACAACTTTAAGAGTTTATTTTGCTTCTCAGACAGTTGTCCTATAAATAATGGTGCAATCTGCTGTAGTG
13	52	*	GATA137B09	GATA137B09_13	240	240	GGGAGTAGAATTTGCAAGCA	GAATGTAGGTGTCTGTGAGCG	(ATCT)12	GGGAGTAGAATTTGCAAGCAGAAATGATATCGATATGGATATAGATGTAGATATAGACTGACAGATCTATAACTATATTGA[ATCTATCTATCTATCTATCTATCTATCTATCTATCTATCTATCTATCT]ATATCTATCTATAATAGCTGGGGCCTATCCCAGCAGTTCAGGGTGCAAGGCAGGAATTTCACCCTGGGAACGCCAACCCATGGCAGGGTGCGCTCACAGACACCTACATTC
13	52	D13S893	GATA86B09	GATA86B09P_13	178	184	ATATTGCACAACTTTGTGTAGAGC	TTGCTAATCTCCTTAAAAAATAACG	(TCTA)8	ATATTGCACAACTTTGTGTAGAGCATAAAATACTTTTTCCTTCTGTCTTTGCACTATTGTCTTCACACATTTGTATCTG[TCTATCTATCTATCTATCTATCTATCTATCTA]TATTATGTACTCCTTAATACGTCATTATTTTTTAAAACCAGTCGTTATTTTTTAAGGAGATTAGCAA
13	52	*	GATA135E01	GATA135E01P_13	190	196	CGAGCCAATTCTCCTAACAA	GGTAGACATTTGCCACTTGG	(CTAT)11_(N)8_(CCAT)4	CGAGCCAATTCTCCTAACAAATG[CTATCTATCTATCTATCTATCTATCTATCTATCTATCTATCTAT]GTATCTAT[CCATCCATCCATCCAT]CTATGTATCTATTATCTATATCTATCCTATTGGTTCTATCTGTCTGGAGAACCCTAATACAGATGCCAGCAAACCAAAACCAAGTGGCAAATGTCTACC
13	10_13	D13S800	GATA64F08	D13S800	296	296	AGGGATCTTCAGAGAAACAGG	TGACACTATCAGCTCTCTGGC	(AGGT)4_(N)45_(AGGT)4_(N)15_(AGAT)10	AGGGATCTTCAGAGAAACAGGACTGAGAT[AGGTAGGTAGGTAGGT]AGATAGATATATAAATAGAGAAACAGATACAGAACTGAGATAGAG[AGGTAGGTAGGTAGGT]AAATAGCTAGATGAC[AGATAGATAGATAGATAGATAGATAGATAGATAGATAGAT]AGAGATTTATTACAAGGTATTGACTCATATAATTAAGGAAGCTGAGAAGTCCCACAATCCTCCCCAATTAAGGAAGGAAGAGGAAAGCCAGTGGTGTGGTTTGAAGGCCTGAGAGCCAGAGAGCTGATAGTGTCA
14	52	*	AGAT116	AGAT116P_14	203	209	AAGGAAAAAGCAAATTCACATTG	CATCATCCGCAAAATGAGG	(TATC)10	AAGGAAAAAGCAAATTCACATTGCATAATATGTATTGTTTATGTGTACTTTCTATGTACCTGTCACTGGTCTACATATTTCATATCTATATATCTATATCTA[TATCTATCTATCTATCTATCTATCTATCTATCTATCTATC]TATATAATCTTCTCAACATCTGCCTGTAGTAGTTATAAGCTCCCTCATTTTGCGGATGATG
14	52	*	ATAC026	ATAC026P_14	205	211	CCTGGGCAACAGAATGAGAA	CGTCCGACTCTCCTGTCTTC	(ATAC)12	CCTGGGCAACAGAATGAGAATCTGTCTCAA[ATACATACATACATACATACATACATACATACATACATACATACATAC]ATAAAAATGTCTAGAGAAGGTCTAAGTTTCGTCACTGAATGTTTACTTACAAAAAAATGGGTGTCTTAGGGTACTCATGTCACTTGGAGTGTTGCCAGCTTCACTCGGAAGACAGGAGAGTCGGACG
14	13	*	ATGG002	ATGG002_14	222	222	GCTCAATTCACAGAAGAGAAACC	CCTACCTTCTCCAGGCCTTT	(GATG)10	GCTCAATTCACAGAAGAGAAACCTGATGTACAGTAGTTACTTAGCTAATTTCTGTTGGATGGGTGGGTGAAAGAATGGATGGATGGATAGGTA[GATGGATGGATGGATGGATGGATGGATGGATGGATGGATG]GAGTGGGTGGATGGATGAATGGATGGGTGGATGGGTGGATAGAGGGATGCATAGATGGAAGAGTGCAGAAAAGGCCTGGAGAAGGTAGG
14	10_52	D14S1280	GATA31B09	D14S1280	288	288	AAGGCAACTGGATGTTTCAA	TCAGGTGGACAGATGTACTCC	(TATC)9	AAGGCAACTGGATGTTTCAAGTTCAGATGATGAGAAAGGTCTCCATAAAGTAGGTTTACAACTGAA[TATCTATCTATCTATCTATCTATCTATCTATCTATC]ATCTATCTATCTATCATCTATCTATCAAGACTCTGTGGTTATCCAGAAAAGAAAAGGCAACAATATTCTATTATAGAAGTGGGCCCACTCAAAATGGGGGCTGCTTTTGTATTTCTCAATGTATATTATTTTAAGAAAAAAAATACCACTTCAGTGGGGATTTGAGGAGTACATCTGTCCACCTGA
14	10_52	D14S1426	GATA136B01	D14S1426	149	149	CCTGGGCGACAGTAATGG	GGGAGAGGCCCTGTATTAGT	(AGAT)13	CCTGGGCGACAGTAATGGCAAAAAC[AGATAGATAGATAGATAGATAGATAGATAGATAGATAGATAGATAGATAGAT]AATAGATGTGAGAGATAGATACATAGATCCTATCAGTTCTGTCTCTCTGGAGAACACTAATACAGGGCCTCT
14	10_13	D14S1434	GATA168F06	D14S1434	222	222	ACAATTCCAGAAACTTCCCC	ATCAGTGAGCCAATTCCTTG	(GATA)10	ACAATTCCAGAAACTTCCCCAACTCTTGGAAGCCCAGTCAAGGACCCCTGGTTCCATGGATTCCACATTAAGAGCTCTGGCTCCGGAGCAGTGGTTTAAAAAATAACTGTAGAACCAATAGGAGGTGGATGGATG[GATAGATAGATAGATAGATAGATAGATAGATAGATAGATA]GACAGACAGACAGTCGTAGAGTTATTACAAGGAATTGGCTCACTGAT
14	10_13	D14S588	GGAA4A12	D14S588	124	124	GCCGAAAGAAAGAAAAAAGG	CGAATGCATACTTGCTGTTG	(AAGG)11	GCCGAAAGAAAGAAAAAAGGAAGGAAAGAAAGAAGGAAAGAGAGA[AAGGAAGGAAGGAAGGAAGGAAGGAAGGAAGGAAGGAAGGAAGG]GATGGATCCAAATTTCAACAGCAAGTATGCATTCG
14	10	D14S606	GATA30A03	D14S606	273	273	AGGGGTCAGACTCTGTTAAGC	GTCTTCAATTGTTTTAAACTTTGTGG	(TATC)11	AGGGGTCAGACTCTGTTAAGCTCTTCTAGATCTGGGAAAAGCCTAGAAAGGGAAGGCCTTGCTGCGTTAATGGAAATTCTATACAGATGCAAATTTATCCTACAAAAGATAGCTTTGCAGGCCCACTTCATTCTGCTGGCTCTATTTCAGCCATTTCAAAATATGTCAAATAAATTTATTTCGCAGTAAGAT[TATCTATCTATCTATCTATCTATCTATCTATCTATCTATCTATC]TAATCTATCTACCACAAAGTTTAAAACAATTGAAGAC
14	52	*	GATA045	GATA045_14	198	198	TTCTGGCATTTTGTTTTCTGG	CCATAGAGAACCCAGCATGA	(ATAG)11	TTCTGGCATTTTGTTTTCTGGTATCTTCTAAATGATAGATAGATAGGTAGATAA[ATAGATAGATAGATAGATAGATAGATAGATAGATAGATAGATAG]ATTATACCCAAAAAATGCCATGTCAACTTTTAAATGTGTCAAAAGGTCTCTTACTCCCTTGAGGACAGGAAATAGGTAGATCATGCTGGGTTCTCTATGG
14	52	*	GATA136A04	GATA136A04_14	173	173	CTTTTCCCCATCCTCATTTT	GCTCCACAATTGTATGAGCC	(TATC)9	CTTTTCCCCATCCTCATTTTATGATTTTATCATAAATTCTTTGATACTTTTATTAGAGTTTTCCAGAGAACTCTAATAGATGTTTG[TATCTATCTATCTATCTATCTATCTATCTATCTATC]TATATCTGTCATCTATTTATTTTAAAGAATTGGCTCATACAATTGTGGAGC
14	13	D14S1433	GATA169E06	GATA169E06_14	156	156	ACAGTTCCCAAGACTAAACAGC	TGGAATTCAGTTATTTGTTAATGC	(AGAT)9	CAAGACTAAACAGCACTGAATCCATGCCCC[AGATAGATAGATAGATAGATAGATAGATAGATAGAT]ATACAACTGTTGGTCTTGGGGAAAAAGTCTTAGGAATTAAAAACAAATCACTTTTCTTAACCTTGGGCATTAACAAATAACTGAATTCCA
14	52	D14S611	GATA51F04	GATA51F04P_14	170	176	CAAGTCTGGCCTCTAGCAAA	ACAAATAGATACACGGATACAAGG	(ATCT)15	CAAGTCTGGCCTCTAGCAAATCTATCTA[ATCTATCTATCTATCTATCTATCTATCTATCTATCTATCTATCTATCTATCTATCTATCT]ATTTATTCCATTCATCTATCTATCTGTCTGTCTATTTATCTGTCTATGTATCTATTAACCTTGTATCCGTGTATCTATTTGT
14	13	D14S750	GGAA30H04	GGAA30H04_14	154	154	ATTCTTCTCCCAAGAATGCC	CAAGTCTCAAGAGGTAGAAGTGC	(AAGG)12	ATTCTTCTCCCAAGAATGCCAAAAACAAAGAAAAGGA[AAGGAAGGAAGGAAGGAAGGAAGGAAGGAAGGAAGGAAGGAAGGAAGG]AAAAGAAAGAAAGAGAAACGTAACAGGCATGGCCGAAGAAGCACTCTAGCACTCTACTCTTGAGACTTG
14	52	*	TCTA023	TCTA023P_14	176	182	TGTTCAAATTTGTCACTCTCCAA	AACTGAGAAATTGGCCCATAGA	(TATC)11	TGTTCAAATTTGTCACTCTCCAAGACTCTAT[TATCTATCTATCTATCTATCTATCTATCTATCTATCTATCTATC]ACCTCTTTTTATTATGCTTGTCATGTTTAAAATGAGAAATTGTAAATGATGAAGCTATTATACTGTAACAGAAATGTAATCTATGGGCCAATTTCTCAGTT
14	10	D14S617	GGAA21G11	D14S617	141	141	TTTTAGGTGGCCACCATCTA	CCAGTTTAGGCAACAGAACA	(CCTT)7_(N)6_(TCTT)4	TTTTAGGTGGCCACCATCTATCTTACATAAGCCTGCCTACATAAGCCTGCCTGCCTG[CCTTCCTTCCTTCCTTCCTTCCTTCCTT]TCTTTT[TCTTTCTTTCTTTCTT]TTTGAGACAGATCTTGTTCTGTTGCCTAAACTGG
14	13	D14S748	GATA90G11M	GATA90G11M_14	237	238	ACTGTGGGGTGTCACACTTT	AATCTGGCAATACTTCGCAAG	(ATCT)12_(N)1_(TCTA)4	ACTGTGGGGTGTCACACTTTATGCCAGATGACAGCAATGAATAAAACACAGAAG[ATCTATCTATCTATCTATCTATCTATCTATCTATCTATCTATCTATCT]G[TCTATCTATCTATCTA]TCACATTTGAAATATAATTTGGTGAATGCAGTGATAAAGTAGAATTTGGGTACAGAATAGGGAAATCATATTTCTTGGATTCAGCATTCATTTGGAAACTTGCGAAGTATTGCCAGAT
14	52	D14S749	GATA91G06	GATA91G06_14	170	170	CCCCCTCCCTTCCTATCTGT	TAAAAGTGGTTGGTGGGAAA	(TCTA)12_(N)10_(TCCA)4	CCCCCTCCCTTCCTATCTGTGT[TCTATCTATCTATCTATCTATCTATCTATCTATCTATCTATCTATCTA]TATCTATTCA[TCCATCCATCCATCCA]ATCCCCTTGTCTATCTACTTACCTACCTATCACGTTTCTATTGTTTTCATGGCTTATTTCCCACCAACCACTTT
14	10_13	*	GATA193A07	NA-D14S-1	379	379	AGTCAGTCAAAGGCCTGATG	AGCCTGTGGCATCTTGTTAG	(TATC)11_(N)27_(TATC)10_(N)3_(TATC)4	AGTCAGTCAAAGGCCTGATGAGAAAAGAAGGCTGACCTTTCCCGAAGTAAGAGAAAATCCTCCTGCCTGATAGTCTTTGAATGGAGATATTAGCCTGCAGATTTTTGATTTACCAGCATTTATAATTGCATAAGCCAACCCCTTATAACAAATCTAT[TATCTATCTATCTATCTATCTATCTATCTATCTATCTATCTATC]TATGTATCATCTGTCTATCCATCTTTC[TATCTATCTATCTATCTATCTATCTATCTATCTATCTATC]TAT[TATCTATCTATCTATC]CATCTATATTATATATCCTCTTAGTTCTGTGTCTCTGGTACAGATTTTGGTACCAGGATTTGGGGGGCTGCCCTAACAAGATGCCACAGGCT
15	52	*	AATA053	AATA053_15	151	151	ACACCACTGCACTCCAGCTT	AAGCCCACCGTTAGCAAGTA	(AATA)11	ACACCACTGCACTCCAGCTTGGGTGACAAAGCAAGACTCCATCTC[AATAAATAAATAAATAAATAAATAAATAAATAAATAAATAAATA]AAATCTGCCACTGGGAAGGTGCCATTTCTGGCTGGTGGGTGGTACTTGCTAACGGTGGGCTT
15	52	*	AGAT073	AGAT073P_15	212	218	TTTGCAGACTCCTGGTAGGG	AAACATGACTGAAATCAAAATACTTG	(AGAT)11	TTTGCAGACTCCTGGTAGGGACTTAAAAGGATTTGCTCTTCTTAAGAGTGGCACTTACTAAAAATCTCAAAAATATTCACACTCTCTGACCTACAAATTCCAAGTCTTGGCATCCCAGGAAA[AGATAGATAGATAGATAGATAGATAGATAGATAGATAGATAGAT]ATGGACACAAAGATTACATACAAGTATTTTGATTTCAGTCATGTTT
15	10	D15S1507	GATA151F03	D15S1507	210	210	CTGGACAGTCAGTTGGAGCT	AAGGACTCACATGCACACTGC	(GATA)10	CTGGACAGTCAGTTGGAGCTAGAACACAAGATCACATCTGTTGGCCATTCTTGTAACTTTGTCTTTCCATGATTTTAGATGGGTAGGTAGGCAGATAGATAGATAGACAGATAGATCGATAGAT[GATAGATAGATAGATAGATAGATAGATAGATAGATAGATA]GAATCTCCCTCAAATGAGTAAGTAGGCAGTGTGCATGTGAGTCCTT
15	10	D15S1515	GATA197B10	D15S1515	203	203	AGGAAAGAAACAAGTGGGCT	GAGATGATAAATGACAGCTACAGG	(ATAG)8	AGGAAAGAAACAAGTGGGCTATGGAAGAAACAGAGCCATTAAATCTTATATTGAATGTTTCCTCTGTCTTTCTCTCTAGATAGATGA[ATAGATAGATAGATAGATAGATAGATAGATAG]AGACAGACAGACAGATGGATAGATAGATATAGATGGTGGATAGATACAGACATAAACATGCCTGTAGCTGTCATTTATCATCTC
15	10	D15S659	GATA63A03	D15S659	184	184	GTGGATAGACACATGACAGATAGG	TATTTGGCAAGAATAGATACAGG	(GATA)14	GTGGATAGACACATGACAGATAGGTAT[GATAGATAGATAGATAGATAGATAGATAGATAGATAGATAGATAGATAGATAGATA]CAGAGAACTTAGTTTAAGCAATATGTTATGTTGGGAAGACGTTTTATTTATTCAGCATTTTTATAAGAAGAGAGCATTCCTGTATCTATTCTTGCCAAATA
15	10	D15S816	GATA73F01	D15S816	135	135	AATAGAAACACAGGAGATCTCTTT	GTCAGGCGAGTTTTTGAAGA	(TCTA)11	AATAGAAACACAGGAGATCTCTTTATCTGTCTGTCTG[TCTATCTATCTATCTATCTATCTATCTATCTATCTATCTATCTA]TCTGTCAGTCAATCATCTATCTATCTAGCATCTATCTTCAAAAACTCGCCTGAC
15	10_13	D15S818	GATA85D02	D15S818	143	143	TGTGCATCCTCTATGTCCCT	GCTAAGATGGCGCCATTG	(TAGA)10	TGTGCATCCTCTATGTCCCTTCTAGCTGGCCTCCTGTTCTATCTATCTACC[TAGATAGATAGATAGATAGATAGATAGATAGATAGATAGA]TACGGAGTCTAGCTCTGTTGCCCAGGCTGGACTGCAATGGCGCCATCTTAGC
15	10	D15S822	GATA88H02	D15S822	259	259	TGAGTTTTTCCTATTGAGAGTCC	AAAAGTCAACAGTCTCAGAGACC	(ATAG)15	TGAGTTTTTCCTATTGAGAGTCCATTGAGATTACTTGATATGAAAATAAATGGTTTTCATCAAGTTTGAAGATTTTGGTCATTATTTTTTCAAATATTAATTCTCTTTCTCACCTCTCCTTCTGGCACA[ATAGATAGATAGATAGATAGATAGATAGATAGATAGATAGATAGATAGATAGATAGATAG]AGATAGATATATGTATATATGCCTAGTAGAGTAAATAGAGAGTAATAGGTCTCTGAGACTGTTGACTTTT
15	52	D15S660	GATA63B12	GATA63B12P_15	221	227	CCAGGCCACAGAGACAGTAT	TGTGCTATTGTTGGTGCAGT	(TATC)13	CCAGGCCACAGAGACAGTATTTGGTTCCCTTTTATCTATCTATTGATCTATCAAACATCAATTTATAATCTATCATCTATCTGTCATCTATCTATCATCTATCAATCATCTATCTATTATCTATCTATCTAT[TATCTATCTATCTATCTATCTATCTATCTATCTATCTATCTATCTATCTATC]GGCTTCTGACAATTCCTACTAAACTGCACCAACAATA
15	10_13	D15S643	GATA50G06	D15S643	216	216	ATACCTGGAGTCCTTGGTCC	AACAGCTTTAAAACCTCAATGC	(TCTG)4_(N)16_(TCTA)12	ATACCTGGAGTCCTTGGTCCTTCTTGGGAAAAAGTATTGAGGTTTTAAAGCTCTTATCCTTGGGGACAGATTAAACCCTTAAACTATCTA[TCTGTCTGTCTGTCTG]TCTATCTATCTATCTG[TCTATCTATCTATCTATCTATCTATCTATCTATCTATCTATCTATCTA]CCTACCTAACTACCTACCAAAAAAGCATTGAGGTTTTAAAGCTGTT
15	13	D15S1513	GATA143C02	GATA143C02_15	238	238	GAACTGGGGAAAATCAGGAT	ACACATTTTAAGCCAGCAGC	(ATCT)4_(N)3_(ATCT)10	GAACTGGGGAAAATCAGGATATGTTTTTTGGGGATAAGAAGGATAAAAGTCCAACCTTATGTAGTAAGACATTTTATCCTTAACTGGCCAAATGATAATTCTTCCCTACTGAAATCAGTTACTAT[ATCTATCTATCTATCT]ATA[ATCTATCTATCTATCTATCTATCTATCTATCTATCTATCT]ATCCATCTACTTATCTATCTACCTATCAATCTAAGCTGCTGGCTTAAAATGTGT
15	52	*	TTAT027	TTAT027P_15	201	207	CTGGTTACTTCCCACCTGGA	GCCAAGATCACCCCACTGTA	(TTTC)4_(TTAT)11	CTGGTTACTTCCCACCTGGAAATTTATACCTTCTCTCTTTCTTTTTTATTTCCT[TTTCTTTCTTTCTTTC][TTATTTATTTATTTATTTATTTATTTATTTATTTATTTATTTAT]TTTGGAGACTTTTTGTTTTTTCTTTTCTTTTTCGAGACAGAGTCTTGCTCTGTCGCCCAGACTGGAGTACAGTGGGGTGATCTTGGC
15	10	*	GATA50C03	NA-D15S-1	284	284	GGATGATCACAATGCTTATGG	CAAGTTTACAGTGAACTGTGGTCA	(TATC)13_(N)8_(TATC)4_(TACC)5	GGATGATCACAATGCTTATGGTTCAATTTAACGTTGAGGAGTTTTTTGTACAGCTAAGCCTAGGAGTAGGCAGCAAGTTCGTCACACCTTTTGAGACTTTAAATGCTCA[TATCTATCTATCTATCTATCTATCTATCTATCTATCTATCTATCTATCTATC]TACCTACC[TATCTATCTATCTATC][TACCTACCTACCTACCTACC]TATTTTAGTTAGAGACAGGGTCTCACTCTGTCACCCAAGCTGGAATGCAGTGGAATGACCACAGTTCACTGTAAACTTG
16	10_13	D16S2621	GATA71F09	D16S2621	242	242	GTCATATGGGCCAATTCCC	TACCGCGTAGTGAGACTGTG	(ATCT)10	GTCATATGGGCCAATTCCCCTAATTAATGTCCTCTCATTC[ATCTATCTATCTATCTATCTATCTATCTATCTATCTATCT]ATCGATCTACCTATCATTTATCTCTTTATTTCTATCTATCACCTACCTGAGGCGGGAGAATAGGGAATGAGGGTAACCCAGGTTTAAGGCAGAAGCAAAAGAGCAGCAGGAGCAGCCGGTTCCAGGCAAGATTGGGCGGCACACGGGCCACAGTCTCACTAC
16	10	D16S3253	GATA22F09	D16S3253	178	178	GTTCAAGCATGGGTGGATAG	TTGTGTGGGAATGCAGTGATGC	(TAGA)9	GTTCAAGCATGGGTGGATAGAT[TAGATAGATAGATAGATAGATAGATAGATAGATAGA]ACTTTCTAGAAGGATACTCAAGAAACTATAAGCAGCTTTTTCTTCTTTGGAGGAGTGGTGCTATTGTAACAGGAAAGCAGCCATCTGGGAACTTATGAGCATCACTGCATTCCCACACAA
16	10_13	D16S769	GATA71H05	D16S769	261	261	GAGCCTGAGCAGTAGTCAGC	GACATTGTCAGTGTCAGCCA	(GATA)13	GAGCCTGAGCAGTAGTCAGCTCAGAGATTCTCAGAAATAGAATCCTTAAAGATGATAGATAGATAGAT[GATAGATAGATAGATAGATAGATAGATAGATAGATAGATAGATAGATAGATA]GATGGATGACAGTGACCAAGGCTAAGAGGAAAGGGATCTATTTTTTCTACTTTTGAATGCTATTGTGAGGATGACAGATGTAAGAGCTGTGGCAGCCATCTTGTGACCATGAAGGCAAATATGGCTGACACTGACAATGTC
16	52	*	GATA140E03	GATA140E03_16	202	202	AAGATGTGTGGGACTGCATT	ACACCACAGGCTTACCATGT	(AGAT)14	AGATGTGTGGGACTGCATTACGGTTCTTCAGAGAAACAGAATAAGATACGTAGATAG[AGATAGATAGATAGATAGATAGATAGATAGATAGATAGATAGATAGATAGATAGAT]ATTATGAGATTTGCTCTAGTAATTATGGAGGCTGAGGAGTCCCACAATATGCCCTCTGCAAGCTGGAGAACAAGGTAAGCCTGTGGTGT
16	52	*	GATA151C03	GATA151C03P_16	153	159	GGCCTCACACAGAGGTTTTA	GGCTGCAGTGAGCTATGATT	(ATCT)11	GGCCCCACACAGAGGTTTTAATAATTGATATCTGC[ATCTATCTATCTATCTATCTATCTATCTATCTATCTATCTATCT]ATATTTTTTGAGACAGGATCTCACTCTGTTATCCAGGCTGGAGTGCACTGGTGCAATCATAGCTCACTGCAGCC
16	52	*	GATA5H07	GATA5H07M_16	115	116	AAAGCTAGGGTTCTCCAGAG	CTTACCTCCTGTTGGTTCCA	(GATA)12	AGCTAGGGTTCTCCAGAGAAAAGAACCAACAGGTTGGATG[GATAGATAGATAGATAGATAGATAGATAGATAGATAGATAGATAGATA]ATTTATATGGAACCAACAGGAGGTAAG
16	52	D16S2625	GATA86C08	GATA86C08P_16	179	185	TACGCAAGTCAAAGAGCCTC	GGACACATGAGACCCTGTCT	(TATC)11	TACGCAAGTCAAAGAGCCTCTGAGGCACCCCACGGATGACTATCAGATCATTCTTCCCTTTTATACATCCTATATTGCATCGCTTCATCACAAAGTCAGATTGAT[TATCTATCTATCTATCTATCTATCTATCTATCTATCTATCTATC]TATAATTTTGAGACAGGGTCTCATGTGTCC
16	52	*	GATG013	GATG013M_16	211	211	CTGGCCAAATCTTGGATGTT	GCTGATATGATGCTCTTCCTTC	(GATG)10	CTGGCCAAATCTTGGATGTTTTCAATAGTAAAATAAATAATGGCAGTAATAGATTATAAACTGTCACATAAAGTAAGAATCCTTGAATTTGTACTCACGATAGAGGT[GATGGATGGATGGATGGATGGATGGATGGATGGATGGATG]GACAGACGGATGGATGGATGAACAGACAGATGAGATGGATAAGAAGGAAGAGCATCATATCAGC
16	10	*	GATA138C05	NA-D16S-1	155	155	TGCAGCACTCAAATTCTGAA	AAGTGAGAGACATGAAAGTTTGC	(ATCT)12	TGCAGCACTCAAATTCTGAAATTCTGAGCTCCCGGTTGTCAAAAGAGGAAAATCTATCTATC[ATCTATCTATCTATCTATCTATCTATCTATCTATCTATCTATCTATCT]ATATAATTCCTTAGAGAACCTTGCAAACTTTCATGTCTCTCACTT
16	52	*	TCTA026	TCTA026_16	294	294	AGCTTCCTGTGTTTGCTTCTAA	AATCTACCATGGGGGCAAAG	(ATCT)13	AGCTTCCTGTGTTTGCTTCTAATATATTTTATATGGCCTATCATCC[ATCTATCTATCTATCTATCTATCTATCTATCTATCTATCTATCTATCTATCT]AATCTATCTACTTATGTGTGTATATATGTATGTATCTATCTATCTGAAATAGTGTGACATGCATTATTCTTATTTAGTTATCTAGTTGGTTATGTAAATAATGGATCTCACAGTAATTTAAAGCATGAATAGATACATCAGACAACCTCAGACACAGTCTATTTCTATGCTCGCATCTTTGCCCCCATGGTAGATT
16	13	*	TTAT023z	TTAT023Z_16	202	202	TGTTGGGCTTCACCATACCT	CCTGTAATCCCAGCTGCTCT	(TTAT)13	TGTTGGGCTTCACCATACCTACA[TTATTTATTTATTTATTTATTTATTTATTTATTTATTTATTTATTTATTTAT]TGAGACAGAGTCTCACTCTGTCACCCAGGCTGGAGCGCAATGGTGCAATCTTGGCTCACTGCAACCTCCACCTCCCGGGTTCAAGTGATTCTCCTGCCTCAGCCTCAAGAGCAGCTGGGATTACAGG
16	13	*	TTTA028	TTTA028_16	179	179	CAGTCCAGAGTCCGGAGAAG	GGCACCTTTAATCCCAGCTA	(TTTA)8	CAGTCCAGAGTCCGGAGAAGCAGCAT[TTTATTTATTTATTTATTTATTTATTTATTTA]TTGAGTACTGTCACCCAGGCAGGAGTGCAGTGACATGATCTCGGCTCACTGCAACCTCCACCTCCCAGCTTCAAGTGATTCTCCTGCCTCAGCCTCCCGAGTAGCTGGGATTAAAGGTGCC
16	13_52	*	CATA002z	CATA002Z_16	235	235	GTGGCACACGCCTATAATCC	GGCTGAAGTCAAATTAGATGCTT	(CATA)5_(N)4_(CATA)9	GTGGCACACGCCTATAATCCCAACTACTCAGGAGGCTGAGGCACGAGAATCACTTGAAACCAGAAGCAGTGAGCCGAGATTGCACTAACGCACTCCAGCCTGGGTGATAGAGCAAGACTGTCTCAAAAATAAATAAGTAAACAAATT[CATACATACATACATACATA]TATA[CATACATACATACATACATACATACATACATACATA]AAACTAAGCATCTAATTTGACTTCAGCC
16	10	D16S2624	GATA81D12	D16S2624	143	143	TGAGGCAATTTGTTACAGAGC	TAATGTACCTGGTACCAAAAACA	(CTAT)11_(N)8_(CTAC)6	TGAGGCAATTTGTTACAGAGCCAACAGATAACTAATTCAT[CTATCTATCTATCTATCTATCTATCTATCTATCTATCTATCTAT]ATATCTAT[CTACCTACCTACCTACCTACCTAC]GTTTTGTTTTTGGTACCAGGTACATTA
16	10_13	D16S753	GGAA3G05	D16S753	265	265	CAGGCTGAATGACAGAACAA	ATTGAAAACAACTCCGTCCA	(AGGA)13_(N)53_(AGGA)4_(N)4_(AGGA)4	CAGGCTGAATGACAGAACAAGACCATGTCATAAAGGAAAGAAAGAAATGAAGGAAGGAAGGC[AGGAAGGAAGGAAGGAAGGAAGGAAGGAAGGAAGGAAGGAAGGAAGGAAGGA]AGGGAGGGAAGGGAGGGAAGGAGGGAAAGAGGGAAGCAGGGAATGAGAGAGGG[AGGAAGGAAGGAAGGA]AAGA[AGGAAGGAAGGAAGGA]AGGGAGGAAGGGAGGGAAGGGCAATAAACAGTAAGTGACAAGTGGACGGAGTTGTTTTCAAT
17	13	*	AAT245	AAT245_17	182	182	GCCAAGGCAGGAGGATTACT	CCTTTACCACTTGTGGCACTT	(AAAT)13	GCCAAGGCAGGAGGATTACTTGAGCCCAGGAGTTCAAGACCAGCCTGGGCAACATAGTGAGACCGTATCTTTATTTTA[AAATAAATAAATAAATAAATAAATAAATAAATAAATAAATAAATAAATAAAT]AAGAAAATTAGAATCTATACAAAGGAATAAAAAGTGCCACAAGTGGTAAAGG
17	10_52	D17S1298	GAAT2C03	D17S1298	245	245	TTCACACTTTTAGTGTTGGTGG	TGACCTGAGTTTGACTGGGT	(TGAA)8	TTCACACTTTTAGTGTTGGTGGCTGATTCGAAACTCTAGCCCTTCCTGATGCAAGTCATCACACCTCAGTGCAATTCACCCCCTACATATTCAGTCTAACTGTGGCCACCCTAGTAACTAGCATGGGGCCTGACATATATTAGGTACTCAATAAATGCCATT[TGAATGAATGAATGAATGAATGAATGAATGAA]CCTGATTCACTCATTAAACTCTATCCATCCTACCCAGTCAAACTCAGGTCA
17	10_13	D17S1299	GATA25A04	D17S1299	195	195	TAGCACTTGAGCACACATGG	GTGCATTATGGGGACCATTA	(GATA)12	TAGCACTTGAGCACACATGGCTCATCAATCACTAAAATAAGGTGAAGAGATTGTTAACCAAAAAAAAAACCTATACTTTAAAAAAATTCATTAAAGATGATGTAACTTTACACAGAT[GATAGATAGATAGATAGATAGATAGATAGATAGATAGATAGATAGATA]GTAGGCTCCATAATGGTCCCCATAATGCAC
17	10_13	D17S1301	GATA28D11	D17S1301	154	154	AAAGAAGATGAAATTGCCATG	TAAAAAGAATGAAGGTAAAAATGTG	(AGAT)12	AAAGAAGATGAAATTGCCATGTAAAAATACATGCATGTGTTTATTTATACATATGTGTG[AGATAGATAGATAGATAGATAGATAGATAGATAGATAGATAGATAGAT]CCATCATAGGAATTTTGTTATACACATTTTTACCTTCATTCTTTTTA
17	10_13	D17S1308	GTAT1A05	D17S1308	306	306	TGTGAAACTTTGTCATCACTATACC	TTGGTGACAAAGAAAGTCTCC	(TGTA)11	TGTGAAACTTTGTCATCACTATACCCTATCCTACAGCAAAATAGGAAGTTGGTTTTTGTTTGTTTTTGAGACAGAATCTTTCTGTGTCACCCAGGCTGGAGTGCAATGGCACGATCTTGGCTCACTGCAACCTCTGCCTCCCAGGTTCAAGAGATTGTCCTGTCTCAGCCTCCTGAGTAGCTGGGATTACAGGTGCCCACCACCACACCCAGCTAATTTTT[TGTATGTATGTATGTATGTATGTATGTATGTATGTATGTATGTA]TTTTATTTATTTATTGAGATGGAGACTTGCTTTGTCACCAA
17	10	D17S2196	GATA185H04	D17S2196	145	145	CCAACATCTAGAATTAATCAGAATC	ATATTTCAATATTGTAACCAGTCC	(AGAT)9	CCAACATCTAGAATTAATCAGAATCTATATCCACTCTCTAACA[AGATAGATAGATAGATAGATAGATAGATAGATAGAT]AGACTTGAACAGTTCAAAAAAGAGTTATTTTCAGATATACATGGACTGGTTACAATATTGAAATAT
17	10_13	D17S974	GATA8C04	D17S974	204	204	AGACCCTGTCTCAGATAGATGG	TAAAATAGAAAGTGCCCCTCC	(GATA)9	AGACCCTGTCTCAGATAGATGGATAGGTAGGCAGATAGATAGAT[GATAGATAGATAGATAGATAGATAGATAGATAGATA]GGTATGACATTCAGTTTTGGGTGCCACCAACCTGTTAACAATGGCACCTCCTCACCTTACCCCAGTCCATCCTTCAGACAGTGGAATTGAGGAGAATGGACAGGGAGGGGCACTTTCTATTTTA
17	52	D17S2059	GATA31B11	GATA31B11_17	253	253	TGTAATGCTTGTGCAGATGG	TGCAGTGATTTTCACATTGC	(ATCT)11	TGTAATGCTTGTGCAGATGGCTTTTCTGTATCTGAACCAACTGTATCACAACAACGTCTTCCATTACCTATCTATG[ATCTATCTATCTATCTATCTATCTATCTATCTATCTATCTATCT]AAGAAAGAGAGGGTTAAATTCTGCTCTTCTGGTATGCATTTTGGATTAGTAAATCATTTTTATTGACATGGCAAATAACATGATGACTGATGGACAATAGTGTCCATTTTTAAGCAATGTGAAAATCACTGCA
17	52	D17S1303	GATA64B04	GATA64B04P_17	241	247	CTCTCCAAGGCTCACTCAAA	TGGTCTTTTTCCATTCCAAA	(GATA)13	CTCTCCAAGGCTCACTCAAATGCCATCTACTTTTATAAAAACACCCCCAGTTGTAAACAAAGACCTCTCCCTCCTCCAAACTCCTTCAGAACTTACTGCCTCTAAGCAGTCATTTAGAATTTGTTTTATGGTAACTTACCTTGAGATGTACATATAAAGATAGATAGAT[GATAGATAGATAGATAGATAGATAGATAGATAGATAGATAGATAGATAGATA]TTTGGAATGGAAAAAGACCA
17	52	*	GGAA19G04	GGAA19G04_17	377	377	TTCTACTTGGCTGGGAGTTG	TACCACCAAATTTCCCTCAA	(TTCC)12	TTCTACTTGGCTGGGAGTTGAATTACAATTTGTGTTTCCTGAGCACCGTGAGGCTGATGAAAGTGATGTTCAGCTCTTTAATCTCCCAGTTGATCAGTTGATATTTTCTCCTTCCTTCCTTCT[TTCCTTCCTTCCTTCCTTCCTTCCTTCCTTCCTTCCTTCCTTCCTTCC]TTGCTTTCTTTTCTTTCTTTTTGTGACAGGGTTTCACCATATTGCCCAGGCTGGTCTCAAACTCCTGGGCTCAAGCAATCCACCTGCCTCGGCCTCCTAAACTGCTGGGATTACAGGCATAAGCCACCACACCCAGCCCTAGTTGATATTTTCTTCTGTGTTTCTAGCATCTCACCTGTATTAGCCAGTGAGTTGAGGGAAATTTG
17	13	*	TTCA006M	TTCA006M_17	160	161	TCCCCACGTAAGCATTTCTC	AGAGGCGCTTGCTAAACAAAG	(TCAT)11	TCCCCACGTAAGCATTTCTCATAACAAGCAGAGTTGGGCATCTTTGCCATGTTTTCATTCATTCA[TCATTCATTCATTCATTCATTCATTCATTCATTCATTCATTCAT]ATATTCACTTATTCATCCGTATTCATCCAACCTTTGTTTAGCAAGCGCCTC
17	10	D17S1290	GATA49C09	D17S1290	192	192	GCAACAGAGCAAGACTGTC	GGAAACAGTTAAATGGCCAA	(AGAT)4_(N)28_(ATAG)12	GCAACAGAGCAAGACTGTCC[AGATAGATAGATAGAT]GATGATAGATATATAGATATATAGATAT[ATAGATAGATAGATAGATAGATAGATAGATAGATAGATAGATAGATAG]ACTCTCCTAAAGATTAGAGGGCACAGGGAGAAGTCCTTTATCCCCTTATGAGACACCTGGTCTTTGGCCATTTAACTGTT
17	10_13	D17S1294	GGAA9D03	D17S1294	252	252	TGGCATGCAATTGTAGTCTC	TTCTTTCCTTACTAAGTTGAGAACG	(AAGA)4_(N)12_(AGGA)14	TGGCATGCAATTGTAGTCTCGGCTACGCAGGAGGCTGAGGTGGGAGGATCACCTGAACCTCAGGAGGTTGAGCCTGCAATAAGCCATGATTGCACCACTGCACTCCATCTAGCCTAAGCAACAAAGTGAGACCCTATC[AAGAAAGAAAGAAAGA]AGAGAGAGAGAG[AGGAAGGAAGGAAGGAAGGAAGGAAGGAAGGAAGGAAGGAAGGAAGGAAGGAAGGA]AGGTTCGTTCTCAACTTAGTAAGGAAAGAA
17	13	g10693	GATA158H04	GATA158H04_17	178	178	ACATACAGCACAGGCCAAAT	CCAGTCTTCCGTCACTATGC	(TAGG)4_(TAGA)11	ACATACAGCACAGGCCAAATCAGGTGCCCAGTGAATGTTTTCTAACTAGA[TAGGTAGGTAGGTAGG][TAGATAGATAGATAGATAGATAGATAGATAGATAGATAGATAGA]TAATAGATACACGAATGATAGGAGATAGATAGAAGATGATGGATGCATGCATAGTGACGGAAGACTGG
17	52	*	GATA169F02	GATA169F02_17	205	205	AAGACAATGTGGCCTCTCTG	AGGCTGCCTGAACATCTTTA	(TCTA)11_(N)28_(TCTA)5	AAGACAATGTGGCCTCTCTG[TCTATCTATCTATCTATCTATCTATCTATCTATCTATCTATCTA]TCATCTATTATCTATCTATTATCTGTCA[TCTATCTATCTATCTATCTA]TCTGTCTATCTATCTATCATGTATCTTTATCTCTCTTTCATCTCTTGCAGTAGAGGAAGTCAGCTTCATGTTGTAAAGATGTTCAGGCAGCCT
17	52	D17S1534	GATA63G01	GATA63G01_17	229	229	ATTTTCAAGTACAGATAAAACTGCC	TTTGGCGTGGAAGTTAAAGA	(GTAG)5_(N)3_(ATAG)10	ATTTTCAAGTACAGATAAAACTGCCAAAAATACAATATTAGTATCATTGCCCATGGGAAGAAATGTTAGTGTACTTTTTTTCTACATTATAGACTAGGAATAGGGAGGGAGGGAGGTAGATAT[GTAGGTAGGTAGGTAGGTAG]ATG[ATAGATAGATAGATAGATAGATAGATAGATAGATAGATAG]GGAGGGATGTAGGGGTTGTTACATCTTTAACTTCCACTCCAAA
17	52	*	AGAT132	AGAT132_17	182	182	TGGATGGGAGGACAAGAGAG	TGGATGGATGGATGGATAGG	(ATCT)10_(N)3_(ATCT)5_(N)40_(ATCC)7	TGGATGGGAGGACAAGAGAGGACCTGGGTTCTACCTATCGTCTATCTAAC[ATCTATCTATCTATCTATCTATCTATCTATCTATCTATCT]ATC[ATCTATCTATCTATCTATCT]ATTTATCTATCCATCCACCTATATATCTGTCTATCTGCCT[ATCCATCCATCCATCCATCCATCCATCC]A
18	13	*	AGAT060	AGAT060_18	274	274	CATGTAAGATTTTGCTGCCAGA	TACCATGCCAAGGACATCAA	(GATA)11	CATGTAAGATTTTGCTGCCAGACAAAAAAGGAATCAAATACAAGAGACCATTAAATACATAGGAGATGAATGTTATACAGATGGATGGCAGAT[GATAGATAGATAGATAGATAGATAGATAGATAGATAGATAGATA]GTCTAACACACAGAAAAACAGACTTAAAGAGAGATTTTGTATAATCCTTTATAATGTCAATGCAAAGAGCATATTCTACTCAACCGAATAGGACATTTCTTTTGAAATAAACCTAACTTGATGTCCTTGGCATGGTA
18	52	*	AGAT127	AGAT127_18	192	192	CCACCAGGCCTAGGCTAAA	AACCAATTTCCCTTCCACTTC	(TATC)23	CCACCAGGCCTAGGCTAAAATGAATATCTA[TATCTATCTATCTATCTATCTATCTATCTATCTATCTATCTATCTATCTATCTATCTATCTATCTATCTATCTATCTATCTATCTATCTATC]TATATTATTGGCTAGTTAGTGTATTCATTTGCTAAGGAACCAGTAATTAGAAGTGGAAGGGAAATTGGTT
18	52	*	ATAG089	ATAG089P_18	155	161	TTGTAGTGAGCCGAGATGGA	GAAGCTAAGGGAGGCTGCAT	(AGAT)11	TTGTAGTGAGCCGAGATGGAGCCATTCACTCCAGCTTGGGCAACAGAGCCATACCCCATCACAGAAAGACAGACAGATATAGATAGAC[AGATAGATAGATAGATAGATAGATAGATAGATAGATAGATAGAT]AGGATGCAGCCTCCCTTAGCTTC
18	52	*	ATCT050	ATCT050_18	213	213	GGTCCCATTGTTCCAATACG	TCCAGCATCTTCCACTCCTT	(ATCT)11	GGTCCCATTGTTCCAATACGTAATTCCTACCTGTCACACCATACATATTTTATACATAAATAC[ATCTATCTATCTATCTATCTATCTATCTATCTATCTATCTATCT]ATCAAATAAAGTTTGGCCTTTGCAAATATGGTAACAGCTATGTTAATTTTTATCCTGGAGAAGTAAGATGAGGGATGCTGATTTCAAAGGAGTGGAAGATGCTGGA
18	10	D18S1371	GATA177C03	D18S1371	144	144	CTCTCTTCATCCACCATTGG	GCTGTAAGAGACCTGTGTTG	(TCTA)12	CTCTCTTCATCCACCATTGGTCTG[TCTATCTATCTATCTATCTATCTATCTATCTATCTATCTATCTATCTA]TCATCTTCCTATCTATCATGAATGTACATCAATAACTCTAATTTGAATCTCACAACACAGGTCTCTTACAGC
18	10	D18S1376	GATA185C06	D18S1376	202	202	TGGAACCACTTCATTCTTGG	ATTTCAGACCAAGATAGGC	(TCTA)11	TGGAACCACTTCATTCTTGGTATCAAAATATGTTCCAGGTTCTCCAGAAAGATAGAACAAATAGACAGTGTGTATGTGCACATATATCTATGCATCTGTATTTATG[TCTATCTATCTATCTATCTATCTATCTATCTATCTATCTATCTA]TCATCTATCTATCTATTTTTCTCTCTATCATCTGCCTATCTTGGTCTGAAAT
18	10_13	D18S535	GATA13	D18S535	142	142	TCATGTGACAAAAGCCACAC	AGACAGAAATATAGATGAGAATGCA	(GATA)12	TCATGTGACAAAAGCCACACCCATAACTTTTTTCCTCTAGATAGACAGATAGAT[GATAGATAGATAGATAGATAGATAGATAGATAGATAGATAGATAGATA]TAGATTCTCTTTCTCTGCATTCTCATCTATATTTCTGTCT
18	10_13	D18S877	GATA64H04	D18S877	116	116	GATGATAGAGATGGCACATGA	TCTTCATACATGCTTTATCATGC	(ATAG)9	GATGATAGAGATGACACATGATAGGTAA[ATAGATAGATAGATAGATAGATAGATAGATAGATAG]ATGATGGATAGAGAGACAGAAAGTGAAGAGCATGATAAAGCATGTATGAAGA
18	52	*	GATA129F05	GATA129F05_18	181	181	TCTCCAGAGAGACAGAACTAATACG	AGCTTGCAGATAGCCTGCTA	(ATAG)10	TCTCCAGAGAGACAGAACTAATACGGTAGGTAGGTAGATAGATTCGATAGATAGATGATAGAT[ATAGATAGATAGATAGATAGATAGATAGATAGATAGATAG]AGATGAAAGTAGGTTTATTGGCAGAATTGACTCACCTTATTACAAAGATTAAGTCCCATAGCAGGCTATCTGCAAGCT
18	52	*	GATA157H01	GATA157H01_18	189	189	CTTCAGTTTTCCCAATAGATCG	TGGGTAAGTTTGCATGATACC	(ATCT)10	CTTCAGTTTTCCCAATAGATCGATCTATCATCC[ATCTATCTATCTATCTATCTATCTATCTATCTATCTATCT]ATTATCTATCTATCATCTATCTAGCATAGTTTTAATTTCAGTGTGCATGTGTTTATTACTAGTTTGTATAAATATAATTGATTTTGTATACACATCTTGTATCATGCAAACTTACC
18	52	*	GATA173A03	GATA173A03_18	171	171	GAAAAAGCCAGCGAGTACTG	TCATGCCTGTATCTATCACTGC	(AGAT)12	GAAAAAGCCAGCGAGTACTGGAGAAACATAACTGAAGGAGCATCTACAAAATCTTCTGGAAAAGAAACACAGGATGGATGGATAGATAGACAG[AGATAGATAGATAGATAGATAGATAGATAGATAGATAGATAGATAGAT]ATGCACATGCAGTGATAGATACAGGCATGA
18	52	*	GATA183H03Z	GATA183H03Z_18	255	255	GAAAGATCATCCCTTGCTGA	TGTAGCTATGGAGATGGATGGA	(ATCT)13	GAAAGATCATCCCTTGCTGATCTAGAACATCTGTCTCTTTCTGTCTGTGCAAATCCATGCCTTTTGTAAAATGACTTCCCATCATCTTTCTGGTTAAATAAAATAAAAGATCATATTTTAATCACCATCAGGATATCTATCTGTATCTGTAC[ATCTATCTATCTATCTATCTATCTATCTATCTATCTATCTATCTATCTATCT]ATTTGTGTATGTATGTATCTACATATCTATCCATCCATCTCCATAGCTACA
18	52	D18S975	GATA85D10	GATA85D10_18	156	156	ACCTCATAAAATAAGCCTGGC	GTTGTATGCCTAGCACTGCA	(GATA)10	ACCTCATAAAATAAGCCTGGCACCTAGCATAGATATATGATGATAGGTAGATAGATG[GATAGATAGATAGATAGATAGATAGATAGATAGATAGATA]GATGTGCTATATAGGCACTGGTTAGTATTATTGTTACAAATGCAGTGCTAGGCATACAA
18	52	*	GATA036	GATA036_18	248	248	CCACAGAGCCAAGGAAAGTG	GCATACCAGCTTGCAGATGA	(GATA)11_(GACA)4	CCACAGAGCCAAGGAAAGTGTGTTAGTGTTCTCCAAAAAACAGAACCAGTAGGATAGATGGATGGACGGATGGACG[GATAGATAGATAGATAGATAGATAGATAGATAGATAGATAGATA][GACAGACAGACAGACA]GATAGATAAAAGAAGATTTATTGTGGAAATTTGCTCACATGATTATGAAGGCTGAGAAGTCCCAATATGAGAATATGAGAAGTGACAATATGTCATCTGCAAGCTGGTATGC
18	52	*	GATA062	GATA062_18	273	273	TAAGGGCCTGAGTGGTGGTA	GCCACTGATGACATGATGCT	(AGAT)4_(N)7_(AGAT)13	TAAGGGCCTGAGTGGTGGTAAGATAAATCAATGTTAGATAATGGATGGATGGATACATAGATCGATGAT[AGATAGATAGATAGAT]GATAGAC[AGATAGATAGATAGATAGATAGATAGATAGATAGATAGATAGATAGATAGAT]GAGGGCTCATCTCTCCCTGGGACTGAGATGACCTCACACAAGGACACAAGCAGCACAATGGGCATTCCCCACAGAAGGCACCGACCAGGGCCAGTCACTTCTCATGACAAGCATCATGTCATCAGTGGC
18	10	*	GATA178F11	NA-D18S-1	373	373	TTAAGAATGAAATGATCTAATTCCG	TCAGATACGTTCCCCAACAT	(TAGA)11_(N)12_(CAGA)4	TTAAGAATGAAATGATCTAATTCCGTGAAAGGGTCAAGTAAAGAACATGATACATAGAAGCCAGGAACTATAGATAGAGATACATAGTTAGAAGACAGATGGATGGATAGATGGTAGATTAGATGATAGGTAGGTAGACAAATAGATGATAGATAGATAGG[TAGATAGATAGATAGATAGATAGATAGATAGATAGATAGATAGA]TGGATAGATAGA[CAGACAGACAGACAGA]TAGACAGACAGATAGATAGATGTGATATGATAGTCTCACTCCCCCATCCCCTTATCACCATCCCTTTCTTGTGACAACTTTAGACTATTGGATCTATCCATTGCTTTATCATCATCAACAATGTTGGGGAACGTATCTGA
19	10	D19S245	Mfd235	D19S245	201	201	ACTTTCTTGCAGTCTGTGGC	TTCTAGACCTGCAATCAGCC	(AGAT)13	ACTTTCTTGCAGTCTGTGGCTTGTCTTCTCACTCTTTTGACATTTTTTCTTTTTTAAAAAGATAGATAAACAGATAGATGATAGATGGATAGA[AGATAGATAGATAGATAGATAGATAGATAGATAGATAGATAGATAGATAGAT]TCTCTACTGATTGAAACCAGGACTTCTTGGAAAAATGGCTGATTGCAGGTCTAGAA
19	10_13	D19S254	Mfd238	D19S254	140	140	TTCTGAGCACAACCAATCCT	GACTCCGTATTAAAAAAAAAAG	(AGAT)13	TTCTGAGCACAACCAATCCTCCCAAGTAGCTGGGACTAGAGGCACACTTGACTGTGCCCAACCCA[AGATAGATAGATAGATAGATAGATAGATAGATAGATAGATAGATAGATAGAT]ACTTTTTTTTTTAATACGGAGTC
19	10_13	D19S433	GGAA2A03	D19S433	206	206	CCTGGGCAACAGAATAAGAT	TAGGTTTTTAAGGAACAGGTGG	(AGGA)13	CCTGGGCAACAGAATAAGATTCTGTTGAAGGAAAGAAGGT[AGGAAGGAAGGAAGGAAGGAAGGAAGGAAGGAAGGAAGGAAGGAAGGAAGGA]GAGAGGAAGAAAGAGAGAAGATTTTTATTCGGGTAATGGGTGCACCAAAATATCAGAAATCACTGCTAAAGAACTTATTCATGTAACCAACACCACCTGTTCCTTAAAAACCTA
19	10	D19S586	GATA23B01	D19S586	236	236	GTGTAAGCAGTGTGCAGTGG	TTCCTAAGCATGAATTTTTACC	(TAGA)12	GTGTAAGCAGTGTGCAGTGGCTCATGCCTGTAATTCCAGCTACTCAGGAGGCTGGGGTGGGAGGGGAACTTCAGCCCAGGAGATCGAAGGTGCAGTAAGCAGCGATTGTGCCTGTGTGACACAGTGGGACCCTGTCTTTATATAGAAATAAATAAACAGAT[TAGATAGATAGATAGATAGATAGATAGATAGATAGATAGATAGATAGA]TGATAGGTAAAAATTCATGCTTAGGAA
19	10	D19S591	GATA44F10	D19S591	103	103	TTCCAGCCTAGGTAGCAGTG	GCAACTGAGGAAATGCATCT	(TAGA)10	TTCCAGCCTAGGTAGCAGTGACAAGCTG[TAGATAGATAGATAGATAGATAGATAGATAGATAGATAGA]TAAAAATGAGATGAAAGATGCATTTCCTCAGTTGC
19	10_13	D19S714	GATA66B04	D19S714	231	231	ATGCCCTCTTCTGTCTCTCC	GCAGAGAATCTGGACATGCT	(GATA)13	ATGCCCTCTTCTGTCTCTCCATAGATTAGATAGATCATAGACAGACAGACGGACT[GATAGATAGATAGATAGATAGATAGATAGATAGATAGATAGATAGATAGATA]TGATATCCTATTAATTCTATTACTCTGGAGAAATAAATACATTTCCCAGGAGGAGCCACAGCAGGTCCCACTGCAGGCTTTAGAGGTGGCACAGCCTCTGCAATGAACAGCATGTCCAGATTCT
19	52	*	TTTA075	TTTA075P_19	126	132	GGGTCCTTTCAGTTGGTGAG	TGAGGCTGCAGTGAGCTGTA	(TTTA)4	CCTTTCAGTTGGTGAGGGGCTTAGAATT[TTTATTTATTTATTTA]TGTATTTATTTATTGAGACAAGGTCTTGCTCTGTCTCCCAGGCTGGAGTGCCGTGGCGTGAATACAGCTCACTGCAGCCTCA
19	10_13	D19S559	UT7544	D19S559	179	179	ACTCCAGTCTGTGTGACAG	CATAATAGGTTTGAGGTATCT	(GATA)11_(N)3_(GATA)4	ACTCCAGTCTGTGTGACAGAGTGAGACCCTGTCTTTACATAGATATAGACAGATGAT[GATAGATAGATAGATAGATAGATAGATAGATAGATAGATAGATA]GAT[GATAGATAGATAGATA]GACAGATAGATGATAGATAGACAGACAGATATCCACATAGATACCTCAAACCTATTATG
20	52	*	AGAT136	AGAT136M_20	230	231	GCTTTGGAAAGCTGACCATT	TGGGTAAATGAAGAGATGGATG	(ATCT)10	GCTTTGGAAAGCTGACCATTCTATAAGCTTTTATGGTCTAGGGAGCTTGAGACTAAAGCTTGCAGTGTATTTTCTGTTATCTGAACATGTACTTCCACACATCTGTGGTATACTTTGGTCTGCTTTTCTGTCTATCTGTCTATCTATC[ATCTATCTATCTATCTATCTATCTATCTATCTATCTATCT]TTCTATCTAATTTATCCATTCATCCATCTCTTCATTTACCCA
20	52	*	AGAT139	AGAT139P_20	297	303	TCCCAAGCTTCTTGTCCAGT	TGTCCCTCTAGAGAACCCTGA	(CTAT)10	TCCCAAGCTTCTTGTCCAGTAAAACCACAACTCAGAAATCTTGCTTAACTAAGTTTAGCAAGTTATCTGC[CTATCTATCTATCTATCTATCTATCTATCTATCTATCTAT]CGATGTGTCTATGTATCTATGTATCTATCATCTATCTGCCTATCTATCTATGTGTCTATCTATCATCTATCTACTGTCTATCTCTAGATAAATATATAGATATATACACATAATGCATAGTATTCAATAGTACTATGTGAAAATTATGTTAAAGGAGATGTATTAGTCAGGGTTCTCTAGAGGGACA
20	52	*	ATCT035	ATCT035_20	236	236	GCTCAAGAGTGGCAGGCTAA	TCAATCAGAAGGGGATTCTCA	(ATCT)12	GCTCAAGAGTGGCAGGCTAAAAAATCTAGAATATGATTGTATTTATTTTTTAGGGTATCATCAAAATGAAAATATACAAACATGCATATATGTACAAGCATACAAATAATACATATGC[ATCTATCTATCTATCTATCTATCTATCTATCTATCTATCTATCTATCT]GTCTATCTATCTCTTCCTTTTTTCCTATCTACGTACCTACTTGAGAATTTGAGAATCCCCTTCTGATTGA
20	10	D20S1143	GATA129B03	D20S1143	171	171	GTGTTCTCCAGTGAAACAGAGC	GGATCTTTTCAGCCTCCATT	(ATCT)11	GTGTTCTCCAGTGAAACAGAGCTAAGAAGATATCTATATCTCTGTCCATCCATCTA[ATCTATCTATCTATCTATCTATCTATCTATCTATCTATCTATCT]GTCTATCTATCTCTATCAAGATATTTATTATAAAGAATTGGTTCACTTGATAATGGAGGCTGAAAAGATCC
20	10_13	D20S164	UT1772	D20S164	189	189	ATGAGGCTGGCAGACTCG	GGGTGCTAGGTGTGCTCA	(GGAA)5	ATGAGGCTGGCAGACTCGTGGAGTCACAGGCAGAGGAAGGGAGAAATGAGGGAAGGGAAGGGAAGGGGAAAAGGGAAGGAAGGAGGGAGGAAGAAAGGACAGAG[GGAAGGAAGGAAGGAAGGAA]GGAGAAAAGAAAAAGTTAAGAAGCCTAAAGTGACAGCCCACTAGCAGTGAGCACACCTAGCACCC
20	10	D20S477	GATA29F06	D20S477	259	259	GGAATAACTCAGGGTGTCTTG	TAGACGGCTCCCTTAACACA	(TATC)12	GGAATAACTCAGGGTGTCTTGTTCTTATAAATAAAAAATTTTTAAAAAATCTTCTAATATGTTTCTATTTTATCTATCAATCCATTGATCTATATGTTTATTTATCCATCTGATTATCTATCTATCTATT[TATCTATCTATCTATCTATCTATCTATCTATCTATCTATCTATCTATC]TAATCTATCTGCTTTCCTACTTATCTTGGTGAATAAAATAAAGCCAGGAAAGAAAGGCAGGTGTGTTAAGGGAGCCGTCTA
20	10	D20S480	GATA45B10	D20S480	289	289	GTGGTGAACACCAATAAATGG	AAGCAAATAAAACAATAAACTCG	(TATC)13	GTGGTGAACACCAATAAATGGTTCCTAAGACAGCCATTGTCTTGTTCTTGATATTCTTTCTGGCTTTTTGTCTCTGTTTCATTCTCCTTTTGGGGGTTATTTTCCCTTGCTTTTTAATTATTCTGATGTTAGTTTTCAGCCAGTTCTCAGACCACACTTATAGAAGTCAAACTCCCCTAAAAAACCA[TATCTATCTATCTATCTATCTATCTATCTATCTATCTATCTATCTATCTATC]ATCTATCTATCTATTTTAATGCACAGTCGAGTTTATTGTTTTATTTGCTT
20	10_13	D20S482	GATA51D03	D20S482	157	157	AGCCTCCATAACCACATGAA	GAACCTAAAACTCTAAGGAAGCG	(TCTA)14	AGCCTCCATAACCACATGAATCAATTCCTATAATAAATC[TCTATCTATCTATCTATCTATCTATCTATCTATCTATCTATCTATCTATCTATCTA]TCTCTTATTGGTTCGGTGTCTCTGAAGAACTCTAGTACACGCTTCCTTAGAGTTTTAGGTTC
20	52	*	GATA65E01	GATA65E01_20	120	120	GGTACCAGAGCAACACCTTG	ATAAAGGAAAATCCCCCTACC	(CTAT)9	CAGAGCAACACCTTGTCTCAAAACAAA[CTATCTATCTATCTATCTATCTATCTATCTATCTAT]CTGTCTATCTATCTGTCCTTTACCCAGACTGAGGGCAAGGGTAGGGGGATTTTCCTT
20	52	D20S604	GATA81E09	GATA81E09_20	142	142	TGAGTGAATTTTTCTAATAAATCCC	AAGCAATCTCATTTATTTTTACACA	(ATCT)12	TGAGTGAATTTCTCTAATAAATCCC[ATCTATCTATCTATCTATCTATCTATCTATCTATCTATCTATCTATCT]ATGTATCTATCTATCTCTGAAGAATACTGACTAATACAGATTCTTGTGTAAAAATAAATGAGATTGCTT
20	52	D20S607	GATA90E02	GATA90E02_20	202	202	AAAATGTCCAGGCAACAGAG	ATTGACAAATTTCTGGGCTG	(TATC)15	AAAATGTCCAGGCAACAGAGTTAATGTCATGGAGCAAATTTTGTAGGAGGACATCCATCCTAGCTAGCCAAATAAGGATTAGTTATCTATGTATCTATG[TATCTATCTATCTATCTATCTATCTATCTATCTATCTATCTATCTATCTATCTATCTATC]ATGGATCGAATTGTTCCCCCCGCCAGCCCAGAAATTTGTCAAT
20	52	*	TATT031	TATT031_20	249	249	AGTCAGACTGCCTGGGACAT	AGCCTGGGCAACATGAATAA	(TATT)11	AGTCAGACTGCCTGGGACATCA[TATTTATTTATTTATTTATTTATTTATTTATTTATTTATTTATT]GAGACAGGGTCTCTGTCACCCAGGCTAGAGTGCAGTGGTGCCATCTTGGCTCACTGCAACCTCCACCTCCCAGGCTTAAGCAATCCTCCTACCTCAGCCTCCCAAGTAACTGGGACTACAGGCATGCGCCACCATGCCCTTGTATTTTTTGTGGAGACAGGATTTATTCATGTTGCCCAGGCT
20	52	*	TTTA093	TTTA093P_20	247	253	TCCAATCGGAGACTCTGAGG	AAAATTAGCCGGATGTGGTG	(TTTA)12	TCCAATCGGAGACTCTGAGGAAGAGCAGAACCTGTTTTT[TTTATTTATTTATTTATTTATTTATTTATTTATTTATTTATTTATTTA]TTTTTGTGAGACAGAGTCTCACTCTGTTGCCCAGGCTGGAGTGCAGTGGCGCGATCTCGGCTCACTGAAACCTCCGCCTCCCAGGTTCAAGCGATTCCTGTGCCTTAGCCTCCCGAGTAGCTGGGATTACAGGCATGTGCCACCACATCCGGCTAATTTT
20	13_52	*	ATTC013	ATTC013_20	108	108	TGCACTTCCAGGAACTCATTT	GGTGACAGAGCGGGACTC	(ATTT)9_(ATTC)7	TGCACTTCCAGGAACTC[ATTTATTTATTTATTTATTTATTTATTTATTTATTT][ATTCATTCATTCATTCATTCATTCATTC]TTTGAGATGGAGTCCCGCTCTGTCACC
20	10_13	D20S451	UT254	D20S451	312	312	TCTCAGTGAAGGTAGACAGGA	TGCAGTGAGCCGAGATGGT	(CCTT)16_(TCTT)5	TCAGTGAAGGTAGACAGGAATTCGGGAATCCACCGTTTCCCAGAATTATTTTCTGTGGTCACTGCTATGCTGAGTGTTCTTTCTCTTCTCTTCTCTTTCTCTTTTCTTTTCTCCTTCCCTCCTTC[CCTTCCTTCCTTCCTTCCTTCCTTCCTTCCTTCCTTCCTTCCTTCCTTCCTTCCTTCCTTCCTT][TCTTTCTTTCTTTCTTTCTT]TCCTTCTTTCTTTCTTTCCTTCTTTCCTTTCTTTTTTTCTTGAGATGGAGTCTCACTCTGTTGCCCAGGCTGGAGTGCAGTGGCACCATCTCGGCTCACTGCA
20	52	*	GATA142C02	GATA142C02M_20	163	164	AAGTTAAGTAATTTGTCCACCATG	CTCTGAGTTGAGATTTCTGTTCC	(ATAG)4_(N)13_(TAGA)12	AAGTTAAGTGATTTGTCCACCATGAC[ATAGATAGATAGATAG]GTAGGTAGGTAGC[TAGATAGATAGATAGATAGATAGATAGATAGATAGATAGATAGATAGA]TGGAATAAATGATTATAGGGCAAGATACCAGTTGGAAGGAACAGAAATCTCAACTCAGAG
20	13	*	GATA72E11	GATA72E11_20	284	284	GAGACCCTTCATAGAGTTGTGG	CAACCAATAGTTCTCCAGCG	(ATCT)4_(N)3_(ATCT)11	GAGAACCTTCATAGAGTTGTGGCAAGGATTAATTGAGCTAATGCTTACACAGTTTTAAAACTTTGCCTAGCATGTAGTAAATGTCAGCTGTTGTTTACTTGTCTCCCTTCTGTCTTCCCAAATCATCACCATTTTGACTCTGTATTATCTACCTATCC[ATCTATCTATCTATCT]ATC[ATCTATCTATCTATCTATCTATCTATCTATCTATCTATCTATCT]CTCTATCTATCTATCATCTATCTATCTATATCTAGTTCTATTTCTCTGGAGAACTATTGGTTG
21	52	*	AGAT057	AGAT057_21	214	214	AGGCTGAGGTGGGAGAGAAT	CCGTCCACCAGGTCTAAAAA	(AGAT)10	AGGCTGAGGTGGGAGAGAATCACTTGAACCCAGGAGGTGGAGGCTGAAGTGAGCCAAGATCGTGCCACTGCACTCCAGCCTGGGCAACCAAGCAAAACACTGTCTCAAAAAATAAATAAATAAAC[AGATAGATAGATAGATAGATAGATAGATAGATAGATAGAT]AGAATCAAGAACCTTTTTTTTCTTTTTAATTTTTAGACCTGGTGGACGG
21	10_52	D21S1432	GATA11C12	D21S1432	132	132	CTTAGAGGGACAGAACTAATAGGC	AGCCTATTGTGGGTTTGTGA	(ATAG)8	CTTAGAGGGACAGAACTAATAGGCTAGATAC[ATAGATAGATAGATAGATAGATAGATAGATAG]ATAAGATACATTAGATAGATAGATAAGGGAGTTTATTAAGTATTTACGATCACAAACCCACAATAGGCT
21	10_13	D21S1437	GGAA3C07	D21S1437	122	122	ATGTACATGTGTCTGGGAAGG	TTCTCTACATATTTACTGCCAACA	(GGAA)12	ATGTACATGTGTCTGGGAAGGAGGGAAGGAAGGACGGAAGGAG[GGAAGGAAGGAAGGAAGGAAGGAAGGAAGGAAGGAAGGAAGGAAGGAA]GGACAAGTGTTGGCAGTAAATATGTAGAGAA
21	52	*	GATA148F04	GATA148F04P_21	172	178	GCAGTAAATGTCTATGAAACAAGG	ATGATAGGTAGATGGATCAATTAGA	(TCTA)11	GCAGTAAATGTCTATGAAACAAGGGAATCTATCATC[TCTATCTATCTATCTATCTATCTATCTATCTATCTATCTATCTA]TCATCTATCTACCGTTTATCATATATCTATTTAGCTGTCAACTATATTCACTATTTATCAACTATCTATCTAATTGATCATCTACCTATCAT
21	52	*	TATC057	TATC057_21	196	196	GGTTCTCCAAGTTCAATGGTG	GATACCTGCAACCCCATGAT	(TATC)8	GGTTCTCCAAGTTCAATGGTGTCACAAAGGATAGGATTTTAAGTATCTATCTATCTA[TATCTATCTATCTATCTATCTATCTATCTATC]GAGAGAGCACATTTTCTTTACCCATTCATCTGTCAGTATTTATTTCTCTTGTTTCTACAGTTTGTTTTGTGAAACAATACTGCAGTGATCATGGGGTTGCAGGTATC
21	10_13	D21S1446	GATA70B08	D21S1446	221	221	ATGTACGATACGTAATACTTGACAA	GTCCCAAAGGACCTGCTC	(TCTA)11_(N)3_(TCTA)4	ATGTACGATACGTAATACTTGACAATGATCATAAATGACCATCTTACTGGTTTATGTATTTACTATACAATACATTTTATTATTTTAGATGGTACTCTT[TCTATCTATCTATCTATCTATCTATCTATCTATCTATCTATCTA]TCA[TCTATCTATCTATCTA]TGTAAAGTTAGTTAACAGTTAGTTACCAGTAAAATAGCCTCGAGCAGGTCCTTTGGGAC
21	10	D21S2052	GATA129D11	D21S2052	128	128	GCACCCCTTTATACTTGGGTG	TAGTACTCTACCATCCATCTATCCC	(GATA)10_(N)3_(GATA)5	GCACCCCTTTATACTTGGCTGT[GATAGATAGATAGATAGATAGATAGATAGATAGATAGATA]GAT[GATAGATAGATAGATAGATA]GACAGACAGATAGATAGAGGGATAGATGGATGGTAGAGTACTA
21	10_13	D21S2055	GATA188F04	D21S2055	192	192	AACAGAACCAATAGGCTATCTATC	TACAGTAAATCACTTGGTAGGAGA	(TATC)12_(N)29_(TATC)13	AACAGAACCAATAGGCTATCTATCTAAC[TATCTATCTATCTATCTATCTATCTATCTATCTATCTATCTATCTATC]TACTATCTCTATATTATCTATCTATCTAT[TATCTATCTATCTATCTATCTATCTATCTATCTATCTATCTATCTATCTATC]ATCTATCTATATCTTCTACCAAGTGATTTACTGTA
21	52	*	GATA163G03	GATA163G03_21	255	255	CTCTTTGCTCCTCAAGCTTG	TTCCTTCAGAGCTGAACTGC	(TATG)5_(N)8_(TATC)12	CTCTTTGCTCCTCAAGCTTGCAGACAGACTATTGTGGGGCCTTGTGATTGTGTAAGTTAATGCTTAATAAACTCCTTTATATCTCTCATCTATTTATC[TATGTATGTATGTATGTATG]CATGCATC[TATCTATCTATCTATCTATCTATCTATCTATCTATCTATCTATCTATC]CTATTAGATCTGTCTCTCTAGGGAACCCTGACTAATACAGAAAGCTTCCATTTTCCTAAACAAAGCAGTTCAGCTCTGAAG
22	13	*	AGAT120	AGAT120_22	276	276	CTGGGCAACAAAGTGAGACC	TTGTCTGTCATCTATCTACCCATC	(GATA)11	CTGGGCAACAAAGTGAGACCCTGTCTAGGAAGATAGATAGACAGAT[GATAGATAGATAGATAGATAGATAGATAGATAGATAGATAGATA]GAAAAAAAGATAGATAGATGATAGAAAGACAAAGAGAGATGATAGATAGATGATAGGTAGATTAGACAGATAGATGACAGATAGATAGATAGTGGATAGATGATAGATGACAGATCGATAGATAGATGATAGGTAGATGATAGGTAGGTAGATTAGATAGATGATGGGTAGATAGATGACAGACAA
22	13	*	ATTT019M	ATTT019M_22	158	159	GCTGCCACTTTCCCTTTTAC	ATTCATGGCCACAGAATTCAC	(ATTT)10	GCTGCCACTTTCCCTTTTACTTAAATGG[ATTTATTTATTTATTTATTTATTTATTTATTTATTTATTT]ATAAGAGGTGACAGTAATAAAAATGTAGTGCCGGGGGCAGAAAAACACCTTTTAAAGAACAGTGATTATGTGAATTCTGTGGCCATGAAT
22	10_13	D22S532	UT7136	D22S532	179	179	AGGAGGCAGAGGTTACAGTA	GTGGTCTGAGAAGATACTTGA	(AGAT)13	AGGAGGCAGAGGTTACAGTAAGCCAAGATCGTGCCACTGCACCCCAGCCTGGGCAACAGAGCGAGACTCAGTCTC[AGATAGATAGATAGATAGATAGATAGATAGATAGATAGATAGATAGATAGAT]ATAGATAGATAGACAGACAGACAGAACTATATCAAGTATCTTCTCAGACCAC
22	52	*	GATA030	GATA030P_22	239	245	GCGATCATATCTGCGATTCA	CACTCCCAGCTTCTTTGCTT	(ATAG)7	GCGATCATATCTGCGATTCATGCGCGTTGTATCAGGGTTCTCCAGAGAGACGGCACCTATAGGATAGATAGTTAGATATATAGATGATTGATAGGTAAATAGATAGATAGAT[ATAGATAGATAGATAGATAGATAGATAG]GGAGAGAGTTATTAGGGGAATAGGCTCACATGATTATAGTGGCTGAGAAATCCCATGAAAGGCCATCTGCAATTTGGAGAAGCAAAGAAGCTGGGAGTG
22	52	D22S685	GATA6F05	GATA6F05P_22	187	193	TTCTTAGTGGGGAAGGGATC	TGAGTTTGATGTTTTTGATAGACA	(GATA)12	TTCTTAGTGGGGAAGGGATCCTAGTTATCACCTACATTAGTCTGTGTTCTCTAGAAAAGCAG[GATAGATAGATAGATAGATAGATAGATAGATAGATAGATAGATAGATA]ATAAATAGATGATAGATGGATGGATGGATAGATAGACAGACAGATAGATATTCTGTCTCTCAAAAACATCAAACTCA
22	52	*	GTAT005Z	GTAT005Z_22	257	257	TGAAAGACTTGGGGCTGGA	GGGCGATAGAACGAGACTCA	(GTAT)12	TGAAAGACTTGGGGCTGGATTTTGATTCAAATCCTTTCTGGATCCAGCTTGAAGTATCCAGGTGCTAATTTCAGGCTTGGGGATTTTGAGTTTTCTAAACACCTGCCCCAACACATTTCCCTGTAATTCTCAGGCCTGGGCCCATGGCTCTTAAGGGGCATTTAATTTAATTTAATTTTAC[GTATGTATGTATGTATGTATGTATGTATGTATGTATGTATGTATGTAT]GTGGAGACTGAGTCTCGTTCTATCGCCC
22	52	*	TCAT006Z	TCAT006ZP_22	149	155	TCACTCACCTGACCTTAATTC	CTAGCACATGGCCTGGTACA	(TCAT)10	TCACTCACCTGACCTTAATTCTGCTGGCCCTGCTGTGCTCATGGAGCCAC[TCATTCATTCATTCATTCATTCATTCATTCATTCATTCAT]CTATTCATTTGCACACAGTCAAAGGTGCAATTTCTCCTCTGTACCAGGCCATGTGCTAG
22	52	*	TTAT020	TTAT020P_22	252	258	TCACAGCAGCATTCACCAGT	GAGGCGGAGGTCACAGTTAG	(TTAT)10	TCACAGCAGCATTCACCAGTGCTGGGGTCTTCTCCACAAGGTTACGGACAAATGGAGCCATGGTTCTGGGATGGAAAGTCCATCATCCCGAATGGCCAGCTGAAGGTCACCCCCCGGAAGGACCCTGCGTGGTTCAC[TTATTTATTTATTTATTTATTTATTTATTTATTTATTTAT]TTGAGATGGAGTCTCACTCTATCACCCAGGCTGGAGTACAGTGGTGTGATCTTGGCTAACTGTGACCTCCGCCTC
22	10_52	D22S686	GGAA10F06	D22S686	200	200	TTGATTACAGAGTGGCTCTGG	TAAGCCCTGTTAGCACCACT	(TCCT)11_(N)12_(TCTT)5	TTGATTACAGAGTGGCTCTGGTACTGTAAAGCTTGAAATATCTTCTTCCTTTTTTTCTTTCCCCTTCGT[TCCTTCCTTCCTTCCTTCCTTCCTTCCTTCCTTCCTTCCTTCCT]CATCCTTCCTTC[TCTTTCTTTCTTTCTTTCTT]TAACAGGTTTTGCTCTGTTGCCCAGGCTGGAATGCAGTGGTGCTAACAGGGCTTA
22	10	*	GATA198B05	NA-D22S-1	146	146	GGAGCCAATTCACCTAAT	GAGAGACAGAACCTATAGCATGC	(TCTA)13_(CCTA)4	GGAGCCAATTCACCTAATAAATCCCTTCTCATCTATCTGTCTGTCTCCTATC[TCTATCTATCTATCTATCTATCTATCTATCTATCTATCTATCTATCTATCTA][CCTACCTACCTACCTA]CCTGCATGCTATAGGTTCTGTCTCTC
22	13	*	TCTA015M	TCTA015M_22	206	207	GAATTGTGTGAGCCGGTTTC	ACCCCAAGTCTGTGTTGGAGT	(TCTA)9_(TCTG)5	GAATTGTGTGAGCCGGTTTCCTTAATATG[TCTATCTATCTATCTATCTATCTATCTATCTATCTA][TCTGTCTGTCTGTCTGTCTG]TCTAGCTATCTATCATCTATCTATCTATCCACCTATCTATCCATCTATCATCTATCATCTATCTGTCTCCATCTGGACCATTAGCTCTGTTTTTCTGGAGAACTCCAACACAGACTTGGGG
