# Supplementary material for: Sequence determinants of human microsatellite variability
Source: BMC Genomics. 2009 Dec 16;10:612. doi: 10.1186/1471-2164-10-612 (PMC2806349; doi:10.1186/1471-2164-10-612)
Supplement: Additional file 2 — Table S2. The variables calculated for each of the 627 microsatellite loci used in the population-genetic analysis. [file 1471-2164-10-612-S2.XLS]

## Sheet: Pemberton_SupplementalTable2_03
chromosome	marshfieldSetNumber	locusName	alternateName	nameInGenotypeDataFile	motifSize(bp)	numberSTRregions	motifs	identicalMotifs	numberOfInterveningBasePairsSeparatingMotifs	GCcontentFlankingSequence(%)	numberDistinctAlleles	varianceNumberRepeats	rangeRepeats(Largest-Smallest)	skewnessDistributionNumberRepeats	meanPCRfragmentSize(bp)	meanNumberRepeats	minimumNumberRepeats	maximumNumberRepeats	heterozygosity
1	10	D1S2682	AFMa272xc9	D1S2682	2	1	CA	*	0	0.583333	13	25.4964	17	0.189035	128.384	14.6919	8	25	0.633179
1	10	D1S468	AFM280we5	D1S468	2	2	AC-GT	No	112	0.409836	13	6.91049	11	-0.824218	185.126	21.0632	15	26	0.782633
2	10	D2S2986	2QTEL47	D2S2986	2	1	GT	*	0	0.416667	12	5.09044	11	-0.252302	156.445	16.2223	12	23	0.790473
3	10	D3S1262	AFM059xa9	D3S1262	2	1	AC	*	0	0.25	14	6.70178	15	0.190233	117.082	19.541	11	26	0.829763
3	10	D3S1311	AFM254ve1	D3S1311	2	1	AC	*	0	0.25	16	8.01017	18	-0.0304138	141.652	18.8259	9	27	0.847232
3	10	D3S1560	AFM217xd6	D3S1560	2	1	AC	*	0	0.5	18	4.57417	17	-0.505904	245.532	16.7662	7.5	24.5	0.836401
3	10	D3S3644	AFMb318yf1	D3S3644	2	1	AC	*	0	0.5	9	2.74015	16	0.298409	168.968	14.4841	6	22	0.60585
3	10	D3S3630	AFMb296zf5	D3S3630	2	2	CA	Yes	6	0.444444	18	4.1569	20	-1.18227	178.533	25.2664	12	32	0.824817
4	10_13	D4S3360	4PTEL04	D4S3360	2	1	TG	*	0	0.333333	11	4.11118	10	0.125261	178.369	16.1843	12	22	0.72423
4	10	D4S403	AFM157xg3	D4S403	2	1	AC	*	0	0.5	13	5.26198	12	0.0766441	222.36	16.6799	12	24	0.781403
4	10	D4S408	AFM165xc11	D4S408	2	3	CT-CA-CA	No	2	0.285714	13	4.4399	12	1.13306	233.308	32.1541	27	39	0.799988
5	10_13	D5S1501	GATA52A12	D5S1501	2	1	AC	*	0	0.0833333	17	5.82014	20	0.635212	101.944	18.4719	8.5	28.5	0.787871
5	10	D5S408	AFM164xb8	D5S408	2	1	AC	*	0	0.166667	15	4.40488	14	-0.480678	257.773	19.3865	11.5	25.5	0.770062
5	10	D5S211	Mfd154	D5S211	2	2	CA	Yes	2	0.357143	14	4.52735	14	-0.319939	198.076	20.038	13	27	0.829669
6	10	D6S305	AFM242zg5	D6S305	2	1	CA	*	0	0.75	18	16.75	21	-0.777435	219.932	20.9658	8	29	0.840263
7	10_13	D7S2477	AFMb035xb9	D7S2477	2	1	AC	*	0	0.583333	18	16.5932	17	-0.192482	153.181	20.5907	14	31	0.801618
7	10	D7S559	Mfd265	D7S559	2	2	CA-CT	No	0	0.416667	20	5.01098	20	2.23424	203.163	28.0817	22	42	0.802024
8	10	D8S503	AFM193xh4	D8S503	2	1	AC	*	0	0.333333	13	2.65714	14	0.204585	219.184	20.5921	13	27	0.733506
8	10	D8S560	AFMa127ye5	D8S560	2	1	AC	*	0	0.5	20	8.81966	22	0.380583	149.84	17.92	9	31	0.734726
8	10	D8S261	AFM123xg5	D8S261	2	3	TA-CA-TA	No	12	0.375	17	5.05184	18	0.652543	133.425	31.7126	23	41	0.747359
9	10	D9S1779	AFM026tg9	D9S1779	2	1	AC	*	0	0.583333	19	16.2455	20	0.789514	130.464	15.7322	8.5	28.5	0.73035
9	10	D9S1838	AFMb303zg9	D9S1838	2	1	AC	*	0	0.0833333	16	6.05244	16	0.288999	166.532	21.766	14	30	0.865728
9	10	D9S1871	AFM345ta9	D9S1871	2	1	AC	*	0	0.25	24	29.7857	18	1.15304	151.729	13.3646	9	27	0.805872
10	10	D10S189	AFM063xf4	D10S189	2	2	CT-CA	No	1	0.307692	6	1.94411	5	0.275397	183.653	17.8266	16	21	0.730052
10	10	D10S212	AFM198zb4	D10S212	2	2	TG-AC	No	11	0.173913	11	1.87364	11	-0.298676	194.275	18.6374	14.5	25.5	0.614473
11	10	D11S969	AFM205vf10	D11S969	2	3	CT-CT-CA	No	4	0.3125	14	2.21925	14	0.094823	145.328	26.1642	18	32	0.765422
12	10	D12S1638	AFMb002vd5	D12S1638	2	1	AC	*	0	0.25	11	2.09219	10	-0.363701	124.274	17.1371	12	22	0.730554
12	10	D12S269	MFD259	D12S269	2	2	CT-AC	No	34	0.444444	14	6.71191	13	-0.201783	118.277	25.1383	19.5	32.5	0.846507
13	10	D13S285	AFM309va9	D13S285	2	1	CA	*	0	0.416667	18	7.30467	17	-0.121227	99.5537	22.7769	14	31	0.869652
14	10	D14S1007	AFMb002zf1	D14S1007	2	1	AC	*	0	0.5	15	8.49398	15	-0.454129	122.651	17.8255	11.5	26.5	0.838475
15	10	D15S128	AFM273yf9	D15S128	2	1	AC	*	0	0.583333	14	5.0159	13	0.112993	202.282	19.6408	14	27	0.854758
15	10	D15S165	AFM248vc5	D15S165	2	1	AC	*	0	0.25	20	18.7176	24	0.482558	191.784	18.8921	10	34	0.719556
16	10	D16S3401	16PTEL06	D16S3401	2	1	CA	*	0	0.666667	20	21.0398	21	-0.847814	164.186	19.0931	10.5	31.5	0.881602
16	10	D16S403	AFM049xd2	D16S403	2	1	AC	*	0	0.583333	14	3.58382	14	0.742761	141.437	23.7185	17	31	0.813308
16	10	D16S516	AFM350vd1	D16S516	2	1	CA	*	0	0.5	12	2.47263	16	-0.920974	168.617	18.3087	7	23	0.795513
16	10	D16S764	GATA42E11	D16S764	2	1	AC	*	0	0.166667	9	3.72266	16	-0.591364	108.171	14.5854	6.5	22.5	0.686264
16	10	D16S422	AFM249xc5	D16S422	2	2	AC-AT	No	11	0.26087	21	17.5091	23	-0.0606324	197.461	29.7303	20	43	0.854574
17	10	D17S784	AFM044xg3	D17S784	2	2	CT-CA	No	0	0.5	15	2.77731	16	0.235836	232.104	31.0519	24	40	0.78288
18	10	D18S1390	18QTEL11	D18S1390	2	1	TG	*	0	0.333333	15	2.61772	19	0.564871	166.26	17.63	6	25	0.745903
20	10	D20S103	AFM077xd3	D20S103	2	1	AC	*	0	0.25	14	1.40971	11	0.472974	98.2986	16.1493	10	21	0.662909
20	10	D20S851	AFMa218yb5	D20S851	2	1	CA	*	0	0.583333	16	8.02458	16	0.287803	136.086	17.0431	9	25	0.868144
22	10	D22S345	Mfd313	D22S345	2	1	AC	*	0	0	17	2.2828	14	0.558757	123.808	19.9038	12.5	26.5	0.787908
22	10	D22S1169	AFMb337zh9	D22S1169	2	2	CA-AC	No	39	0.434783	11	4.68174	11	-0.00986702	124.757	20.3787	15	26	0.82057
1	52	*	AAT200	AAT200_1	3	1	AAT	*	0	0.277778	12	8.24809	9	-0.0154686	199.537	11.179	8	17	0.75372
1	51_52	*	AAT238	AAT238_1	3	1	AAT	*	0	0.166667	13	2.52329	9	0.743039	160.814	14.6047	11.3333	20.3333	0.731349
1	52	*	AAT252	AAT252_1	3	1	ATA	*	0	0.333333	13	3.53453	8	-0.231572	169.841	14.6137	10.3333	18.3333	0.817117
1	52	*	AAT258	AAT258_1	3	1	AAT	*	0	0.277778	11	2.47752	10	-0.658369	153.739	17.2462	10.3333	20.3333	0.796203
1	52	*	AAT259	AAT259_1	3	1	TTA	*	0	0.222222	10	1.23694	9	0.357469	279.161	12.0536	7.33333	16.3333	0.688533
1	51_52	*	ATA008	ATA008_1	3	1	ATA	*	0	0.166667	9	2.88509	9	-0.632494	193.041	18.0138	13	22	0.682184
1	52	*	ATA009	ATA009_1	3	1	ATA	*	0	0.333333	11	5.62755	11	0.199958	273.883	13.2943	8	19	0.696845
1	52	D1S1622	ATA20F08	ATA20F08P_1	3	1	AAT	*	0	0.388889	10	3.97349	9	0.478964	267.57	13.5234	9.66667	18.6667	0.796043
1	52	*	ATA38A05	ATA38A05_1	3	1	TTA	*	0	0.333333	10	5.86386	10	0.111464	171.784	12.9281	8.33333	18.3333	0.714695
1	52	*	ATA73A08	ATA73A08M_1	3	1	TTA	*	0	0.5	13	3.89155	11	-1.31824	133.652	14.2174	8	19	0.69424
1	10_13	D1S1589	ATA4E02	D1S1589	3	1	AAT	*	0	0.444444	11	3.06762	11	0.681223	208.03	13.3432	7.33333	18.3333	0.796299
1	10	D1S1627	ATA25E07	D1S1627	3	1	AAT	*	0	0.444444	7	1.80653	6	-0.942613	112.447	12.8156	10	16	0.705558
1	10	D1S3462	ATA29C07	D1S3462	3	1	TAT	*	0	0.111111	11	1.83732	10	-0.135724	260.849	13.9498	7.66667	17.6667	0.785145
1	10_13	D1S3720	ATA47D07	D1S3720	3	1	TAA	*	0	0.333333	9	1.65391	8	-0.523385	133.277	12.4256	7.33333	15.3333	0.767543
1	52	*	GAT004	GAT004_1	3	1	TGA	*	0	0.277778	5	1.61836	4	0.553675	181.128	13.7092	12.6667	16.6667	0.588618
1	10_13	*	ATA79C10	NA-D1S-1	3	1	TTA	*	0	0.444444	12	4.53486	11	-0.705452	246.618	16.2062	10.3333	21.3333	0.805584
1	10	*	ATA42G12	NA-D1S-4	3	1	TTA	*	0	0.333333	10	2.67202	9	-1.06076	188.233	15.4108	10	19	0.74993
1	13	*	AAT243	AAT243_1	3	2	AAT-AAC	No	0	0.333333	11	2.18552	9	-0.498786	203.152	22.3841	17.6667	26.6667	0.76764
2	52	*	AAT055Z	AAT055ZM_2	3	1	AAT	*	0	0.333333	11	9.83359	11	-1.13054	319.153	13.3844	7.33333	18.3333	0.787384
2	52	*	AAT203	AAT203_2	3	1	AAT	*	0	0.222222	7	1.15765	6	-0.936049	248.133	11.0442	7.66667	13.6667	0.659331
2	52	*	ATA29E07	ATA29E07M_2	3	1	AAT	*	0	0.388889	12	7.76647	12	-0.428015	99.801	14.6003	8.33333	20.3333	0.838413
2	13	*	ATA47C04P	ATA47C04P_2	3	1	TAA	*	0	0.388889	8	1.64219	7	-0.0653672	105.031	11.3435	8.66667	15.6667	0.75265
2	10	D2S1352	ATA27D04	D2S1352	3	1	TTA	*	0	0.222222	10	2.15567	11	1.0515	116.808	9.60272	5.33333	16.3333	0.71112
2	10_13	D2S1353	ATA27H09	D2S1353	3	1	AAT	*	0	0.277778	11	3.00308	12	0.0199589	150.658	13.5527	6.33333	18.3333	0.836755
2	52	*	ATA16D09	ATA16D09_2	3	2	AAT	Yes	3	0.380952	13	5.91037	12	-1.29199	168.419	20.1397	13.6667	25.6667	0.746032
2	10	D2S1356	ATA4F03	D2S1356	3	2	TAA-GAA	No	11	0.310345	10	4.36355	9	-0.212476	243.324	16.7745	11.6667	20.6667	0.84289
3	13	*	AAC023	AAC023_3	3	1	AAC	*	0	0.555556	10	4.1673	10	-0.71023	215.686	15.8952	12	22	0.720134
3	13	*	AAT071	AAT071_3	3	1	AAT	*	0	0.388889	12	1.94059	11	-0.445906	187.528	15.8427	9.33333	20.3333	0.794574
3	52	*	AAT264	AAT264M_3	3	1	ATA	*	0	0.166667	10	3.61556	9	0.468345	213.547	16.1824	12.3333	21.3333	0.762267
3	52	D3S2415	ATA21H07	ATA21H07M_3	3	1	AAT	*	0	0.277778	12	8.68936	11	-0.334191	129.529	11.8428	7	18	0.778389
3	52	*	ATA57D10	ATA57D10M_3	3	1	AAT	*	0	0.444444	12	7.47663	11	-0.0218332	165.26	13.0867	9	20	0.841974
3	52	*	ATA85B10	ATA85B10P_3	3	1	TTA	*	0	0.111111	10	1.82466	9	0.868593	117.478	12.8259	8.66667	17.6667	0.716965
3	10_13	D3S2409	ATA10H11	D3S2409	3	1	AAT	*	0	0.277778	10	1.93253	10	0.685507	118.105	13.0351	8	18	0.685754
3	10_13	D3S2418	ATA22E01	D3S2418	3	1	ATA	*	0	0.333333	12	6.68164	12	0.578436	102.538	12.5128	7.33333	19.3333	0.66365
3	10_13	D3S4523	ATA34G06	D3S4523	3	1	ATA	*	0	0.111111	11	4.19836	10	0.760745	236.643	9.8811	6	16	0.712496
3	52	*	TAT024	TAT024Z_3	3	1	TAT	*	0	0.333333	9	2.13188	9	-0.420413	136.562	9.18728	3.66667	12.6667	0.745565
3	52	D3S1752	ATC3D09	ATC3D09_3	3	2	ATG	Yes	3	0.666667	11	6.93429	10	-0.56685	196.429	18.4763	12.3333	22.3333	0.817796
3	52	D3S2422	ATC4D07	ATC4D07_3	3	2	ATT-ATC	No	0	0.333333	7	1.64644	7	-0.798345	222.114	15.0379	11	18	0.618588
4	52	*	AAT246	AAT246_4	3	1	ATT	*	0	0.277778	9	4.05507	8	0.337053	236.792	13.2639	10.3333	18.3333	0.692709
4	13	D4S3242	ATA21F01	ATA21F01_4	3	1	ATA	*	0	0.277778	14	1.53447	10	0.109482	257.838	14.6128	9	19	0.764872
4	13	*	ATT015	ATT015_4	3	1	TTA	*	0	0.111111	23	4.89431	10.3333	-0.895214	288.814	13.2712	7	17.3333	0.827617
4	13	*	ATT077P	ATT077P_4	3	1	ATT	*	0	0.444444	12	3.59973	8	-0.384353	180.592	14.1973	10.3333	18.3333	0.829685
4	10_13	D4S2361	ATA2A03	D4S2361	3	1	TTA	*	0	0.166667	16	1.41253	10	-0.57442	156.071	13.0236	7.66667	17.6667	0.74017
4	10_13	D4S2394	ATA26B08	D4S2394	3	1	ATT	*	0	0.388889	11	5.38783	10	0.512403	245.164	10.0546	6.66667	16.6667	0.804316
4	10	D4S2397	ATA27C07	D4S2397	3	1	ATT	*	0	0.222222	9	2.62425	8	-0.237996	137.43	12.1433	8.33333	16.3333	0.782786
5	13	*	AAT013	AAT013_5	3	1	ATA	*	0	0.333333	13	1.37498	10	-0.122537	272.996	14.332	8.66667	18.6667	0.75349
5	52	*	AAT248	AAT248P_5	3	1	AAT	*	0	0.277778	11	1.98001	10	1.27543	191.274	12.7579	8.66667	18.6667	0.662928
5	52	*	AAT255	AAT255_5	3	1	ATT	*	0	0.444444	11	2.22552	11	-1.27146	169.717	15.5722	10	21	0.726974
5	52	*	ATA092	ATA092P_5	3	1	ATA	*	0	0.444444	8	1.73032	7	-0.460978	234.837	12.6124	9	16	0.777079
5	52	*	ATT079	ATT079P_5	3	1	ATT	*	0	0.277778	11	3.37546	11	-0.492151	155.222	16.4074	10.3333	21.3333	0.798669
5	10	D5S2488	ATA20G07	D5S2488	3	1	TTA	*	0	0.5	12	1.78949	12	-0.571464	271.235	16.0784	9	21	0.733854
6	52	*	AAT256	AAT256P_6	3	1	TTA	*	0	0.222222	9	2.5188	8	-0.417429	213.826	18.9419	14.3333	22.3333	0.790312
6	13	D6S1022	ATA12D05P	ATA12D05P_6	3	1	AAT	*	0	0.277778	10	2.45895	9	-0.163285	141.59	15.5301	10	19	0.778916
6	13	D6S2434	ATA50C05	ATA50C05_6	3	1	ATT	*	0	0.333333	12	1.87533	10	-0.973581	227.189	16.7298	10.6667	20.6667	0.762759
6	13	D6S1035	ATA6C09P	ATA6C09P_6	3	1	TAA	*	0	0.333333	13	1.82938	10	-0.598755	146.591	17.1972	11.3333	21.3333	0.772998
6	52	*	ATC033	ATC033_6	3	1	ATC	*	0	0.444444	10	4.00241	12	0.0653512	165.99	10.9966	4	16	0.806467
6	10	D6S1027	ATA22G07	D6S1027	3	1	ATA	*	0	0.222222	11	6.77517	10	0.205114	125.278	11.0927	7.33333	17.3333	0.778301
6	10_13	D6S1031	ATA28B11	D6S1031	3	1	AAT	*	0	0.388889	11	6.66145	12	-0.628603	255.783	13.2611	7.66667	19.6667	0.799079
6	52	*	TAT026	TAT026P_6	3	1	TAT	*	0	0.388889	9	1.22631	9	-0.749993	143.76	15.9201	9.33333	18.3333	0.710451
6	10_52	D6S1006	ATC4D09	D6S1006	3	2	TCA-TTA	No	0	0.5	4	0.774328	3	-0.555599	197.876	15.2919	14	17	0.585212
6	10	D6S1021	ATA11D10	D6S1021	3	2	AAT	Yes	2	0.35	12	2.68014	11.6667	0.647945	144.3	15.4333	8.66667	20.3333	0.644194
6	13	*	TTA032Z	TTA032Z_6	3	2	TTA	Yes	3	0.190476	11	2.70864	10.3333	-0.618507	187.762	12.254	6.66667	17	0.732022
7	52	*	ATA55A05	ATA55A05_7	3	1	TTA	*	0	0.277778	12	1.65183	11	-0.16815	141.335	14.7785	9.66667	20.6667	0.746396
7	52	*	TAT028	TAT028P_7	3	1	TAT	*	0	0.166667	9	0.973123	8	1.38935	159.681	14.8935	11.6667	19.6667	0.641442
8	52	*	AAT076	AAT076_8	3	1	AAT	*	0	0.444444	11	1.88609	10	-0.710137	220.005	16.0016	10	20	0.767359
8	13	*	ATT023	ATT023_8	3	1	TAT	*	0	0.444444	8	1.32175	7	-0.0231222	190.716	11.2388	7.33333	14.3333	0.708394
8	13	*	ATT070	ATT070_8	3	1	ATT	*	0	0.333333	12	3.42051	9	-0.810849	210.27	16.0901	11.6667	20.6667	0.75838
8	13	*	TTA024	TTA024_8	3	1	TTA	*	0	0.333333	6	0.497263	6	0.939679	164.792	10.2641	7.66667	13.6667	0.582163
9	52	*	AAT261	AAT261_9	3	1	ATT	*	0	0.5	12	5.17917	12	0.820619	131.511	14.1702	9.33333	21.3333	0.722491
9	52	D9S911	ATA18C09	ATA18C09P_9	3	1	AAT	*	0	0.333333	10	3.50003	10	-0.701701	146.433	16.4777	10.6667	20.6667	0.585189
9	52	*	ATA42G04	ATA42G04P_9	3	1	TTA	*	0	0.333333	10	2.67236	9	0.118985	198.054	17.3514	13.3333	22.3333	0.817856
9	52	*	ATA65H08	ATA65H08P_9	3	1	TTA	*	0	0.444444	11	2.38953	9	-1.21307	207.413	14.1375	8.66667	17.6667	0.753858
9	10	D9S2157	ATA59H06	D9S2157	3	1	ATA	*	0	0.166667	13	5.90753	11	-0.536245	158.275	13.4249	8	19	0.845196
9	10	D9S910	ATA18A07	D9S910	3	1	ATA	*	0	0.444444	10	9.24356	9	0.77072	113.609	9.53647	6.66667	15.6667	0.721207
9	13	*	MFD455-AAT052	MFD455-AAT052_9	3	1	AAT	*	0	0.388889	9	2.58544	8	-1.11331	300.396	14.1321	9.66667	17.6667	0.684021
9	52	*	TAA005	TAA005_9	3	2	TAG-TAA	No	0	0.222222	9	0.808592	8	-0.440832	164.006	23.002	19	27	0.525779
10	52	D10S1220	ATA20B07	ATA20B07_10	3	1	AAT	*	0	0.277778	10	1.63977	9	1.5957	238.287	11.429	8.66667	17.6667	0.575893
10	52	*	ATA44G07	ATA44G07M_10	3	1	AAT	*	0	0.333333	15	6.17205	8	-0.524529	117.031	11.0102	7.33333	15.3333	0.777972
10	52	*	ATA80B10Z	ATA80B10Z_10	3	1	AAT	*	0	0.555556	11	8.79392	11	0.56264	172.502	14.5005	12	23	0.640185
10	10	D10S1208	ATA5A04	D10S1208	3	1	AAT	*	0	0.333333	12	7.18773	13	-0.350711	189.942	12.9806	5.33333	18.3333	0.769316
10	10_13	D10S1221	ATA21A03	D10S1221	3	1	AAT	*	0	0.388889	13	6.57388	14	-0.303847	205.411	12.8037	4.33333	18.3333	0.812484
10	10_13	D10S1222	ATA22D02	D10S1222	3	1	TTA	*	0	0.222222	11	7.57156	9	0.464303	228.611	11.5371	9	18	0.728786
10	10_13	D10S1225	ATA24F10	D10S1225	3	1	TTA	*	0	0.333333	10	1.57103	9	-0.44435	186.449	15.4828	10.6667	19.6667	0.765913
10	10_13	D10S1230	ATA29C03	D10S1230	3	1	TAT	*	0	0.277778	11	2.13527	10	0.0469984	126.989	11.6631	6.33333	16.3333	0.771427
10	10	D10S1412	ATA31G11	D10S1412	3	1	ATA	*	0	0.388889	9	2.21485	8	0.863404	156.109	9.70285	8	16	0.702269
10	52	*	TTA007	TTA007M_10	3	1	TTA	*	0	0.222222	11	1.78704	11	-0.157588	213.555	17.5182	11.6667	22.6667	0.726484
10	52	D10S2322	AAC1C02	AAC1C02_10	3	2	AAC-AAT	No	0	0.444444	10	1.41823	9	-0.353191	179.722	17.2407	12.3333	21.3333	0.752977
11	52	*	AAT224	AAT224M_11	3	1	AAT	*	0	0.277778	10	5.43868	9	0.498021	159.701	15.5672	13.3333	22.3333	0.708662
11	52	*	AAT228	AAT228_11	3	1	AAT	*	0	0.333333	13	2.10298	12	1.56558	159.814	12.9379	8.66667	20.6667	0.60057
11	52	*	AAT265	AAT265M_11	3	1	TAA	*	0	0.388889	18	6.02305	12	0.22367	308.808	11.6028	5.66667	17.6667	0.815702
11	52	*	AAT268	AAT268_11	3	1	TTA	*	0	0.166667	21	1.46974	11.6667	-1.04101	134.073	11.691	3	14.6667	0.714742
11	52	D11S2358	ATA25D12	ATA25D12_11	3	1	ATT	*	0	0.388889	15	4.21444	12	-2.05335	264.853	14.2845	6.33333	18.3333	0.752076
11	13	D11S2360	ATA27C11	ATA27C11_11	3	1	ATA	*	0	0.222222	18	3.723	9	-0.267767	208.208	14.7359	10	19	0.774967
11	10	D11S2362	ATA33B03	D11S2362	3	1	AAT	*	0	0.277778	13	2.64522	13	0.0289505	111.482	16.8272	9	22	0.806047
11	10	D11S4459	ATA9B04	D11S4459	3	1	TTA	*	0	0.222222	8	1.71521	7	1.02574	248.632	11.2105	9.33333	16.3333	0.666769
11	10	*	ATA34E08	NA-D11S-1	3	1	AAT	*	0	0.333333	11	1.78328	11	-0.410951	162.938	12.9793	7.66667	18.6667	0.710068
11	52	*	TAA003	TAA003_11	3	1	TAA	*	0	0.333333	11	2.57576	8	-0.507635	197.945	15.6485	11.3333	19.3333	0.812067
11	52	*	TTA008	TTA008P_11	3	1	TTA	*	0	0.5	11	1.11047	9	0.10939	132.957	13.9855	9.66667	18.6667	0.623972
11	10_13	D11S1993	ATA1B07	D11S1993	3	2	ATA	Yes	4	0.409091	12	6.49461	11	0.0394701	232.901	16.6338	11.6667	22.6667	0.803679
12	13	*	AAC040Z	AAC040Z_12	3	1	AAC	*	0	0.277778	16	4.43441	11.3333	-0.617942	306.6	14.5333	7.33333	18.6667	0.858346
12	52	*	AAT142	AAT142M_12	3	1	AAT	*	0	0.388889	11	4.36594	10	0.818814	200.034	16.678	12.6667	22.6667	0.827301
12	52	*	AAT253	AAT253P_12	3	1	ATT	*	0	0.277778	11	1.16448	10	-0.639645	190.616	17.2055	10.3333	20.3333	0.708474
12	52	*	AAT262	AAT262_12	3	1	AAT	*	0	0.333333	17	13.7699	13	-0.0945039	267.71	12.5701	7	20	0.866575
12	52	*	ATA080	ATA080M_12	3	1	TAA	*	0	0.277778	8	2.63671	7	-0.55223	190.583	9.52751	6.66667	13.6667	0.659447
12	52	*	ATA73C05	ATA73C05P_12	3	1	TTA	*	0	0.111111	13	3.10375	10	0.403199	208.411	16.8036	12.6667	22.6667	0.815129
12	10	D12S1042	ATA27A06	D12S1042	3	1	TTA	*	0	0.111111	9	3.72665	8	-0.258462	128.057	13.0191	8.66667	16.6667	0.83267
12	10	D12S2070	ATA25F09	D12S2070	3	1	TTA	*	0	0.222222	8	2.70283	7	0.00097965	94.3234	10.7745	8	15	0.808455
12	52	D12S2068	ATA10H03	ATA10H03_12	3	2	AAT-TAA	Yes	2	0.5	10	2.7737	10	-0.846864	273.663	16.8875	11.6667	21.6667	0.758506
13	52	*	ATA38B10	ATA38B10_13	3	1	TTA	*	0	0.166667	9	1.34715	8	0.838424	138.79	11.5967	8.33333	16.3333	0.71228
13	10	*	ATA5A09	NA-D13S-1	3	1	TAA	*	0	0.388889	10	2.28579	9	0.170273	153.384	14.4614	10.3333	19.3333	0.770805
13	10_13	D13S779	ATA26D07	D13S779	3	2	TAG-TAA	No	0	0.333333	10	1.00713	10	-1.72801	192.225	17.4085	10.3333	20.3333	0.663
13	52	*	GTT035	GTT035_13	3	2	GTT	Yes	1	0.421053	20	3.75733	10.3333	0.169763	252.172	14.3907	10	20.3333	0.804289
13	52	D13S770	ACT3F12	ACT3F12_13	3	3	CAG-TAG-CAG	No	48	0.545455	26	5.02011	16	0.392992	241.215	30.7382	21.3333	37.3333	0.829773
14	52	*	ATA069	ATA069P_14	3	1	ATA	*	0	0.277778	10	2.886	9	-0.525961	221.373	15.7909	10.3333	19.3333	0.74283
14	52	*	ATA70B03	ATA70B03P_14	3	1	ATT	*	0	0.5	14	3.14928	13	0.0315489	183.789	16.9298	10.3333	23.3333	0.776825
14	13	*	ATA77F05	ATA77F05_14	3	1	ATT	*	0	0.388889	14	9.31435	13	-0.859554	202.77	17.9234	11	24	0.85615
14	13	*	ATT198Z	ATT198Z_14	3	1	ATT	*	0	0.5	9	1.28613	7	0.161734	169.675	14.5583	10.6667	17.6667	0.715867
14	10_13	D14S592	ATA19H08	D14S592	3	1	TTA	*	0	0.444444	11	2.3371	11	-0.514897	231.804	14.6012	7.33333	18.3333	0.801606
14	10	D14S599	ATA29G03	D14S599	3	1	TAA	*	0	0.5	10	2.55723	9	0.287858	112.493	14.8309	10	19	0.808249
15	10_13	D15S652	ATA24A08	D15S652	3	1	AAT	*	0	0.277778	15	6.17977	14	0.4755	296.455	14.8185	9	23	0.850231
15	10	D15S655	ATA28G05	D15S655	3	1	TTA	*	0	0.222222	10	3.27693	9	0.692458	238.923	10.3078	6.66667	15.6667	0.710305
15	52	*	TAT032z	TAT032Z_15	3	1	TAT	*	0	0.444444	9	1.1941	7	-1.08603	297.19	14.7299	10.6667	17.6667	0.70643
16	13	*	AAT107	AAT107_16	3	1	AAT	*	0	0.5	13	1.92522	10	-0.698044	215.298	14.4326	8.33333	18.3333	0.768632
16	52	*	AAT226	AAT226_16	3	1	TAA	*	0	0.5	12	3.71699	11	-0.667057	169.746	17.5819	12	23	0.8237
16	52	*	ATA063	ATA063_16	3	1	ATA	*	0	0.333333	12	4.11345	8	0.100273	299.056	12.0188	8.66667	16.6667	0.801649
16	52	*	ATA103C03	ATA103C03P_16	3	1	ATT	*	0	0.5	12	5.73751	12	-0.295067	165.84	16.28	10	22	0.784971
16	52	D16S2613	ATA10H10	ATA10H10P_16	3	1	ATT	*	0	0.444444	10	4.88469	9	0.777271	191.673	11.5576	9.33333	18.3333	0.765998
16	52	*	ATA67B07	ATA67B07P_16	3	1	ATT	*	0	0.555556	12	1.00692	13	-0.503235	133.573	15.1909	8.66667	21.6667	0.630172
16	10	D16S3396	ATA55A11	D16S3396	3	1	AAT	*	0	0.222222	12	3.02056	10	-0.316218	144.614	14.5378	8.66667	18.6667	0.798063
16	10_13	D16S748	ATA3A07	D16S748	3	1	TAT	*	0	0.444444	12	5.19495	11	0.984602	193.097	13.3656	9.33333	20.3333	0.758294
17	52	*	AAT083	AAT083_17	3	1	ATA	*	0	0.388889	9	5.15093	8	0.690974	300.83	11.9433	10	18	0.696043
17	13	*	AAT095	AAT095_17	3	1	AAT	*	0	0.277778	23	3.83632	10.6667	-0.078528	265.265	14.0882	8.66667	19.3333	0.838299
17	52	*	ATA58E08Z	ATA58E08ZP_17	3	1	AAT	*	0	0.166667	14	9.12451	11	-0.265427	140.709	14.9029	9.33333	20.3333	0.850357
17	10	D17S2193	ATA43A10Z	D17S2193	3	1	ATA	*	0	0.388889	20	2.88115	12	0.0180831	104.783	13.261	7	19	0.786695
17	10_52	D17S2195	ATA58A02	D17S2195	3	1	TAA	*	0	0.333333	16	1.00945	8	-0.890303	179.919	14.3064	10	18	0.626517
17	10	*	ATA78D02	NA-D17S-1	3	1	TAT	*	0	0.222222	9	1.91579	8	0.254144	188.662	13.5542	11	19	0.738148
17	10	D17S2180	ATC6A06	D17S2180	3	3	TTG-ATT-ATC	No	2	0.15	9	0.81897	8	0.729974	120.285	19.7616	16.3333	24.3333	0.568221
18	52	*	CTG008	CTG008_18	3	1	CTG	*	0	0.5	16	9.71403	19	-0.101983	235.941	14.6468	7.66667	26.6667	0.754694
18	10_13	D18S1357	ATA7D07	D18S1357	3	1	ATA	*	0	0.333333	11	3.43088	10	0.142005	132.38	14.1268	9	19	0.813504
18	10_13	D18S1370	ATA45G06	D18S1370	3	1	AAT	*	0	0.388889	10	2.78342	9	-0.272808	138.551	14.8505	10.3333	19.3333	0.827312
18	10_13	D18S858	ATA23G05	D18S858	3	1	ATA	*	0	0.333333	10	2.09521	9	0.59591	199.838	11.6125	7.33333	16.3333	0.735713
18	10	*	ATA82B02	NA-D18S-2	3	1	ATT	*	0	0.555556	12	5.45064	12	-0.714567	186.693	15.5644	7.66667	19.6667	0.857952
19	52	*	AAT257	AAT257_19	3	1	AAT	*	0	0.277778	12	1.96281	10	0.479121	216.527	13.509	9.33333	19.3333	0.757691
19	52	*	TGA012	TGA012P_19	3	1	TGA	*	0	0.5	8	0.357117	9	2.66123	227.425	14.1418	12	21	0.312994
19	52	*	AAT260	AAT260M_19	3	2	ATT-ACT	No	0	0.611111	10	2.3701	9	-0.903987	212.193	22.3977	17.6667	26.6667	0.747388
20	52	*	AAT247	AAT247_20	3	1	AAT	*	0	0.333333	13	1.3795	12	0.176337	287.07	12.69	6.66667	18.6667	0.697161
20	13	*	AAT269	AAT269_20	3	1	TAT	*	0	0.388889	9	1.80397	9	0.303391	237.919	12.9731	8	17	0.76036
21	10_13	D21S1440	ATA27F01	D21S1440	3	1	TAA	*	0	0.222222	11	1.76552	10	0.792925	161.356	10.7853	6.33333	16.3333	0.715852
22	10_13	D22S1045	ATA37D06	D22S1045	3	1	ATT	*	0	0.277778	10	3.98231	9	-0.95531	151.07	12.3568	7.66667	16.6667	0.758786
22	52	*	TTA015	TTA015P_22	3	1	TTA	*	0	0.444444	19	5.95392	10	0.532554	116.662	13.8873	11	21	0.833988
1	52	*	AATA011	AATA011_1	4	1	AATA	*	0	0.375	8	1.4436	7	-1.31944	258.287	13.3218	9.75	16.75	0.668508
1	52	*	AGAT017	AGAT017_1	4	1	AGAT	*	0	0.208333	10	1.78397	7	-0.0919413	287.323	16.8307	13.25	20.25	0.78856
1	52	*	AGAT135	AGAT135_1	4	1	ATCT	*	0	0.333333	19	1.81952	11	-0.30481	207.079	13.5198	7.5	18.5	0.780396
1	52	*	AGAT141	AGAT141_1	4	1	AGAT	*	0	0.375	28	2.16249	13	-0.266236	176.788	16.1969	9.25	22.25	0.796457
1	52	*	AGAT143	AGAT143_1	4	1	TAGA	*	0	0.375	10	1.30599	9	-0.327764	221.823	14.2057	9.25	18.25	0.748213
1	10_13	D1S1594	GATA22D12	D1S1594	4	1	AGAT	*	0	0.416667	10	0.776989	9.5	0.0312653	118.136	10.5339	6	15.5	0.655154
1	10	D1S1596	GATA26G09	D1S1596	4	1	GATA	*	0	0.291667	8	1.10187	8	-0.296169	115.162	12.2904	7.75	15.75	0.730277
1	10_13	D1S1597	GATA27E01	D1S1597	4	1	TATC	*	0	0.166667	9	2.02464	11	-1.01997	169.492	9.8729	2.25	13.25	0.7207
1	10_13	D1S1653	GATA43A04	D1S1653	4	1	TCTA	*	0	0.333333	11	0.964875	8.5	0.63375	105.919	11.4799	8	16.5	0.68589
1	10	D1S1677	GGAA22G10	D1S1677	4	1	TTCC	*	0	0.458333	11	1.27597	11	-0.104242	200.633	14.4082	8.25	19.25	0.731918
1	10	D1S3669	GATA29A05	D1S3669	4	1	TATC	*	0	0.416667	12	4.51253	11	0.70759	189.744	12.1859	7.5	18.5	0.796596
1	52	*	GATA113H03	GATA113H03_1	4	1	TATC	*	0	0.208333	21	2.77334	8	-0.0464743	258.929	10.9822	7.5	15.5	0.830857
1	51_52	D1S1646	GATA23G09	GATA23G09_1	4	1	CTAT	*	0	0.5	7	1.21609	6	-0.195697	141.648	14.162	11.25	17.25	0.739262
1	52	D1S1668	GATA64F05	GATA64F05_1	4	1	ATAG	*	0	0.25	10	2.28235	9	-1.09213	180.293	11.8233	7.5	16.5	0.748138
1	52	D1S1675	GGAA20F08	GGAA20F08_1	4	1	CCTT	*	0	0.416667	12	2.00176	14	0.597863	239.055	14.0136	6	20	0.757483
1	52	D1S1678	GGAA23C07	GGAA23C07_1	4	1	CCTT	*	0	0.25	10	1.27075	9	-0.149987	304.124	12.0309	7.25	16.25	0.693111
1	51_52	*	MFD424-TTTA003	MFD424-TTTA003_1	4	1	TTTA	*	0	0.5	14	9.76557	12	-0.999608	286.57	12.3925	5.75	17.75	0.801066
1	10	*	GATA133A08	NA-D1S-3	4	1	ATCT	*	0	0.333333	12	1.40142	8.5	-0.555564	122.126	12.2816	7.25	15.75	0.746008
1	13	*	TTTA049	TTTA049_1	4	1	TTTA	*	0	0.458333	7	0.612428	6	-0.953132	260.818	12.7046	9	15	0.558168
1	51_52	*	TTTA063	TTTA063P_1	4	1	TTTA	*	0	0.125	14	2.3095	7.25	-0.770416	202.329	11.8321	7.5	14.75	0.641319
1	52	*	AGAT118	AGAT118_1	4	2	TATG-TATC	No	41	0.261538	9	1.01122	7	-0.556035	260.852	14.4629	10	17	0.70702
1	10_13	D1S1609	GATA50F11	D1S1609	4	2	ATCT	Yes	3	0.407407	15	3.71352	16	0.797845	189.836	18.2089	9.75	25.75	0.829496
1	10	D1S1665	GATA61A06	D1S1665	4	2	GATA	Yes	3	0.333333	19	1.19244	12	0.932525	229.898	14.2246	9.5	21.5	0.70518
1	10_13	D1S1728	GATA109	D1S1728	4	2	GATA	Yes	3	0.222222	9	1.19465	8	1.27533	161.735	12.4339	9.5	17.5	0.68748
1	10_13	D1S551	GATA6A05	D1S551	4	2	GATA	Yes	3	0.333333	10	1.21036	8	-0.643821	176.754	15.9384	11.25	19.25	0.721718
1	13	D1S3736	GATA152F05L	GATA152F05L_1	4	2	AGAT-GATA	Yes	0	0.25	9	1.02799	8	0.0295943	236.384	9.84588	5.5	13.5	0.725219
1	52	D1S3470	GATA51H01	GATA51H01_1	4	2	TATC	Yes	7	0.354839	17	14.1201	14	0.395274	290.137	17.0342	10.75	24.75	0.837847
1	10_13	D1S3721	GATA129H04	D1S3721	4	3	TAGA	Yes	22	0.282609	17	7.94439	16	0.277421	221.23	23.5575	17.25	33.25	0.89503
1	52	*	GATA135F02	GATA135F02P_1	4	3	AGAT-GATA-AGAT	Yes	2	0.153846	9	1.36355	8	0.228278	168.632	17.6581	13.5	21.5	0.761496
2	52	*	AAAT105z	AAAT105ZP_2	4	1	AATA	*	0	0.333333	7	0.835839	5.75	-1.05907	162.782	12.4456	8.5	14.25	0.639235
2	52	*	AGAT093	AGAT093_2	4	1	AGAT	*	0	0.333333	9	1.67236	8	-1.63755	227.019	11.0048	6.25	14.25	0.702561
2	52	*	AGAT117	AGAT117_2	4	1	TCTA	*	0	0.291667	14	1.0985	11	-0.047509	323.181	12.2952	6.25	17.25	0.650455
2	10_13	D2S1328	GATA27A12	D2S1328	4	1	TATC	*	0	0.0833333	9	3.45981	8	0.0482464	150.717	10.4293	7.25	15.25	0.778726
2	10	D2S1391	GATA65C03	D2S1391	4	1	ATCT	*	0	0.333333	14	1.54264	11	-0.823916	124.923	13.2307	8.25	19.25	0.72121
2	10	D2S1394	GATA69E12	D2S1394	4	1	TCTA	*	0	0.291667	9	1.12215	8	-0.0460988	167.341	12.5853	8.25	16.25	0.735079
2	10_13	D2S1399	GGAA20G04	D2S1399	4	1	AGGA	*	0	0.291667	12	5.50683	11	0.521603	149.679	15.4197	11.25	22.25	0.865777
2	10	D2S1780	GATA72G11	D2S1780	4	1	TCTA	*	0	0.291667	13	1.48399	11	0.501919	319.809	11.2022	6.25	17.25	0.747284
2	10	D2S2944	GATA30E06	D2S2944	4	1	GATA	*	0	0.416667	9	2.05497	8	0.121412	117.23	13.5575	9.25	17.25	0.80725
2	10	D2S2968	GATA178G09	D2S2968	4	1	GATA	*	0	0.416667	11	0.964119	10	0.231216	184.72	12.4299	8	18	0.627289
2	10_13	D2S2972	GATA176C01	D2S2972	4	1	GATA	*	0	0.333333	14	1.90511	10	0.162258	230.175	12.7938	7.25	17.25	0.742268
2	10_13	D2S405	GATA8F07	D2S405	4	1	TAGA	*	0	0.25	8	0.945187	7	-0.494378	247.486	11.8714	8.25	15.25	0.683774
2	10_13	D2S427	GATA12H10	D2S427	4	1	GATA	*	0	0.333333	10	5.30127	12	-2.64944	249.137	10.0342	1.5	13.5	0.756781
2	10_13	D2S434	GATA4G12	D2S434	4	1	AGAT	*	0	0.416667	10	1.67508	9	-0.36885	272.388	14.597	9	18	0.772757
2	10	D2S441	GATA8F03	D2S441	4	1	ATAG	*	0	0.291667	15	2.37929	8	0.651842	141.617	11.9042	8.25	16.25	0.774184
2	52	D2S423	GAAT1A5	GAAT1A5_2	4	1	ATGA	*	0	0.541667	9	1.71086	7	-1.03667	123.754	10.4386	6.25	13.25	0.698937
2	52	*	GATA056	GATA056_2	4	1	GATA	*	0	0.458333	8	0.822281	8	0.34936	195.058	12.2645	8	16	0.674456
2	52	*	GATA126A06	GATA126A06M_2	4	1	AGAT	*	0	0.333333	10	1.09312	8	-0.34565	132.639	17.4097	13	21	0.714791
2	52	*	GATA130A05	GATA130A05M_2	4	1	TAGA	*	0	0.416667	9	1.16075	7	0.381819	228.723	11.4306	8.75	15.75	0.693249
2	52	*	GATA139A04	GATA139A04P_2	4	1	TATC	*	0	0.291667	13	1.78087	11	0.153182	320.248	13.812	7.5	18.5	0.773772
2	52	*	GATA148G10	GATA148G10P_2	4	1	TCTA	*	0	0.291667	14	1.48038	15	0.801564	172.076	14.019	8.5	23.5	0.742035
2	52	*	GATA149B10	GATA149B10M_2	4	1	TCTA	*	0	0.291667	9	0.832415	8	0.222363	130.874	10.9684	8	16	0.643144
2	52	*	GATA194A05	GATA194A05M_2	4	1	ATCT	*	0	0.333333	9	1.22691	8	-1.01224	251.057	11.2642	7.25	15.25	0.644198
2	52	*	GATA194B06	GATA194B06P_2	4	1	TCTA	*	0	0.291667	14	9.68728	14	0.196024	278.475	9.61886	2.25	16.25	0.823925
2	13	*	GATA23A02	GATA23A02_2	4	1	GATA	*	0	0.25	8	1.26249	7	-0.310795	144.582	11.3954	7	14	0.753022
2	52	D2S1329	GATA28H06	GATA28H06_2	4	1	TATC	*	0	0.291667	10	1.15278	17	0.737557	200.485	10.8711	7.5	24.5	0.679507
2	13	D2S1772	GATA66D01	GATA66D01_2	4	1	AGAT	*	0	0.333333	16	9.40195	15	-0.274476	183.175	8.54371	1.25	16.25	0.887393
2	52	D2S442	GATA8H05	GATA8H05_2	4	1	ATCT	*	0	0.375	16	2.08363	11.75	1.56331	204.226	13.5564	8.5	20.25	0.741993
2	52	*	TAGA002	TAGA002M_2	4	1	TAGA	*	0	0.291667	7	1.82369	6	0.497501	219.78	15.1949	12.75	18.75	0.776122
2	10	TPO	SRA	TPO-D2S	4	1	TGAA	*	0	0.541667	8	2.12568	7	0.333705	122.097	10.0241	6.75	13.75	0.696439
2	13	*	AGAT021	AGAT021_2	4	2	GATA	Yes	3	0.259259	9	1.23185	9	-0.0130148	222.579	15.3948	10.25	19.25	0.752425
2	10_13	D2S1334	GATA4D07	D2S1334	4	2	ATCT	Yes	32	0.232143	20	7.50114	17	-0.483379	288.657	26.1644	16.5	33.5	0.893107
2	10	D2S1363	GATA23D03	D2S1363	4	2	GATG-GATA	No	0	0.375	10	3.38764	11	-0.392837	183.571	12.6427	8.75	19.75	0.799052
2	10	D2S1400	GGAA20G10	D2S1400	4	2	GCCT-TCCT	No	0	0.625	15	3.24516	14.5	2.80363	115.516	13.129	10	24.5	0.675567
2	10	D2S1788	GATA86E02	D2S1788	4	2	TGGA-TAGA	No	36	0.333333	15	10.9273	14	-0.796602	187.01	21.2524	13.25	27.25	0.887888
2	10_13	D2S1790	GATA88G05	D2S1790	4	2	GATA-GACA	No	0	0.291667	18	5.24942	14	1.49909	298.273	21.8182	16.25	30.25	0.777521
2	10	D2S2952	GATA116B01	D2S2952	4	2	TATC	Yes	3	0.37037	17	3.97395	12	0.979756	189.363	18.3407	13.25	25.25	0.801394
2	52	D2S2734	GATA10H05	GATA10H05_2	4	2	TATC	Yes	4	0.392857	14	2.83222	13	-0.794262	217.568	12.392	8.25	21.25	0.736181
2	52	*	GATA174G01	GATA174G01_2	4	2	TAGA	Yes	15	0.384615	14	1.59981	7.75	-0.476796	203.695	18.4238	15	22.75	0.704715
2	52	D2S1388	GATA63F01	GATA63F01_2	4	2	ATAG	Yes	10	0.294118	12	1.41475	11	0.409621	330.044	14.011	9	20	0.752202
2	52	D2S1774	GATA70F12	GATA70F12M_2	4	2	TATG-TATC	No	4	0.321429	12	4.99848	11	1.30315	182.385	13.3462	9.75	20.75	0.71709
2	10_13	D2S1360	GATA11H10	D2S1360	4	3	TATC-TGTC-TATC	No	0	0.166667	15	4.32619	16	0.874447	148.274	23.3185	15.25	31.25	0.809338
3	13	*	AGAT128	AGAT128_3	4	1	TAGA	*	0	0.416667	8	1.10105	7	-0.052512	272.397	15.5993	12	19	0.732642
3	52	*	ATCT053	ATCT053P_3	4	1	ATCT	*	0	0.166667	19	1.55902	8	0.035486	148.601	10.9002	6.25	14.25	0.868798
3	52	*	CTAT012	CTAT012_3	4	1	CTAT	*	0	0.333333	19	5.14848	13.75	0.670453	159.239	12.5597	6.75	20.5	0.815349
3	10_13	D3S1763	GATA3H01	D3S1763	4	1	AGAT	*	0	0.25	10	2.05316	9	-0.760604	271.215	15.5538	10.75	19.75	0.768562
3	10_13	D3S1766	GATA6F06	D3S1766	4	1	ATCT	*	0	0.208333	10	1.19193	8	0.194873	221.669	14.1673	10.75	18.75	0.720468
3	10	D3S1768	GATA8B05	D3S1768	4	1	TAGA	*	0	0.416667	10	2.0616	9	-0.238792	196.547	11.8869	7.25	16.25	0.801337
3	10_13	D3S2398	GATA6G12	D3S2398	4	1	ATAG	*	0	0.458333	9	2.24488	8	-0.627374	278.733	10.4333	6.25	14.25	0.789499
3	10	D3S2427	GATA22F11	D3S2427	4	1	ATAG	*	0	0.291667	29	5.28015	15	-1.10046	233.151	8.28772	0.75	15.75	0.907304
3	10	D3S2432	GATA27C08	D3S2432	4	1	AGAT	*	0	0.416667	13	3.25519	12	-0.89485	144.588	13.8971	7.25	19.25	0.815536
3	10_13	D3S2460	GATA68F07	D3S2460	4	1	TATC	*	0	0.166667	9	1.61143	8	-0.508903	160.286	12.5714	8.25	16.25	0.748558
3	10_13	D3S3038	GATA73D01	D3S3038	4	1	ATAG	*	0	0.208333	14	2.37881	12	1.1194	202.604	13.1509	7.25	19.25	0.745043
3	10	D3S4529	GATA128C02	D3S4529	4	1	ATCT	*	0	0.25	6	1.56606	5	0.223365	156.84	10.9599	8.5	13.5	0.77055
3	13	*	GATA131D09	GATA131D09_3	4	1	ATAG	*	0	0.333333	9	1.0606	8	-0.710971	159.152	14.2879	9.25	17.25	0.710346
3	52	*	GATA146D07	GATA146D07_3	4	1	TATC	*	0	0.333333	8	0.928759	7	-0.261834	204.839	13.4598	9.5	16.5	0.704734
3	52	*	GATA178C11	GATA178C11M_3	4	1	TCTA	*	0	0.291667	7	0.641377	6	-0.224471	121.418	10.3546	7.25	13.25	0.635302
3	52	D3S2459	GATA68D03	GATA68D03_3	4	1	AGAT	*	0	0.166667	11	3.47495	9	-0.564449	191.416	12.604	8.5	17.5	0.818239
3	52	D3S3048	GATA87B02	GATA87B02_3	4	1	TATC	*	0	0.333333	10	0.753082	8	-0.0701165	351.013	11.2533	7	15	0.651864
3	52	D3S3053	GATA92B06	GATA92B06P_3	4	1	TATC	*	0	0.333333	7	1.4086	6	-0.0489346	238.906	10.9764	8.5	14.5	0.721466
3	52	D3S3054	GGAA22B10	GGAA22B10P_3	4	1	GAAG	*	0	0.458333	12	4.15537	19	-1.56378	395.166	9.54154	1	20	0.777793
3	13	*	MFD427-AAAT028	MFD427-AAAT028_3	4	1	AAAT	*	0	0.166667	7	0.551054	6	1.37189	282.754	8.93849	6.5	12.5	0.506571
3	52	*	TTTA033	TTTA033_3	4	1	TTTA	*	0	0.291667	9	3.6754	9	-0.365567	218.215	12.3037	6.75	15.75	0.724837
3	13	*	TTTA040	TTTA040_3	4	1	TTTA	*	0	0.291667	18	2.35873	9	-0.0100154	163.504	13.876	9	18	0.821409
3	10_13	D3S1764	GATA4A10	D3S1764	4	2	TCTG-TCTA	No	0	0.333333	14	2.52201	11	0.535308	234.565	18.6413	14.25	25.25	0.765156
3	10_13	D3S3045	GATA84B12	D3S3045	4	2	AGAT	Yes	2	0.346154	11	4.43303	11.5	-0.0422786	186.841	12.9604	6.75	18.25	0.825706
3	52	*	TATC046	TATC046_3	4	2	ATCT	Yes	3	0.259259	27	1.19868	8.25	-0.407153	225.836	9.459	5	13.25	0.848786
3	10	D3S4545	GATA164B08	D3S4545	4	3	TCTG-TCTA-TCTA	No	39	0.380952	28	8.10792	18	-0.459328	221.808	18.452	8	26	0.830524
4	52	*	AATA045	AATA045_4	4	1	AATA	*	0	0.5	10	1.76013	8	1.52152	138.936	8.23409	5.5	13.5	0.516727
4	52	*	ATCT018	ATCT018_4	4	1	ATCT	*	0	0.208333	18	2.90808	9.75	0.145279	234.755	15.6888	10	19.75	0.861044
4	10	D4S1627	GATA7D01	D4S1627	4	1	AGAT	*	0	0.375	8	2.28438	7	-0.187148	191.067	13.0168	9.5	16.5	0.80581
4	10_13	D4S1644	GATA11E09	D4S1644	4	1	TCTA	*	0	0.333333	13	1.29127	13	0.0436816	195.918	12.4795	5	18	0.724908
4	10_13	D4S1647	GATA2F11	D4S1647	4	1	ATAG	*	0	0.208333	10	2.90282	8	-0.256272	142.1	11.775	8.25	16.25	0.798773
4	10	D4S1652	GATA5B02	D4S1652	4	1	ATCT	*	0	0.333333	8	0.916314	7	-0.614384	143.53	10.8825	6.5	13.5	0.691392
4	10	D4S2366	GATA22G05	D4S2366	4	1	GATA	*	0	0.25	8	2.7163	7	0.153475	128.755	6.43864	3.25	10.25	0.819658
4	10	D4S2367	GATA24H01	D4S2367	4	1	AGAT	*	0	0.333333	10	1.68118	9	0.392121	136.379	9.34476	5	14	0.749506
4	10_13	D4S2368	GATA27G03	D4S2368	4	1	CTAT	*	0	0.375	8	1.58615	7	-0.609432	319.225	11.3062	7.5	14.5	0.754187
4	10	D4S2417	GATA42H02	D4S2417	4	1	TCTA	*	0	0.458333	8	0.944307	7	-0.527937	263.709	12.4272	8.25	15.25	0.65454
4	10	D4S2632	GATA72G09	D4S2632	4	1	AGAT	*	0	0.416667	21	10.771	19	0.601428	146.579	13.1448	7	26	0.885944
4	10_13	D4S3248	GATA28F03	D4S3248	4	1	GATA	*	0	0.291667	10	1.41332	9	0.39365	242.068	12.5171	9.25	18.25	0.758359
4	52	*	GATA129D03	GATA129D03M_4	4	1	ATAG	*	0	0.25	8	1.93821	7	0.223292	170.282	7.57039	4.25	11.25	0.746634
4	52	*	GATA138G03	GATA138G03_4	4	1	TCTA	*	0	0.25	8	1.14739	7	-0.215163	180.046	15.0115	11	18	0.717192
4	10_13	*	GATA70E01	NA-D4S-1	4	1	GATA	*	0	0.333333	17	7.6888	19	1.16077	179.953	15.9882	10.5	29.5	0.818189
4	52	*	TAGA049	TAGA049_4	4	1	GATA	*	0	0.333333	12	5.06845	10	0.389844	269.856	9.21393	5.75	15.75	0.794355
4	10_13	D4S1625	GATA107	D4S1625	4	2	GATA	Yes	8	0.40625	10	2.109	12	-1.83627	198.364	18.591	10.5	22.5	0.745076
4	10_13	D4S1629	GATA8A05	D4S1629	4	2	TATC	Yes	4	0.321429	8	1.32877	7	-0.163257	147.764	12.941	9.25	16.25	0.739384
4	10_13	D4S2623	GATA62A12	D4S2623	4	2	TAGG-TAGA	No	0	0.166667	13	8.12622	12	0.472752	217.211	16.8029	12.75	24.75	0.845944
4	10_13	D4S3243	GATA10G07	D4S3243	4	2	AGAT	Yes	7	0.483871	11	2.00858	9.75	0.176211	168.754	15.4384	11.75	21.5	0.750596
4	52	*	GATA30B11	GATA30B11_4	4	2	GGAT-AGAT	No	68	0.478261	12	1.60619	11	-0.0263348	296.038	18.5095	12.75	23.75	0.764577
5	13	*	AAAT072	AAAT072_5	4	1	AAAT	*	0	0.25	9	1.10164	8	-0.645952	203.656	13.4139	8.75	16.75	0.702056
5	52	*	AAAT111	AAAT111_5	4	1	AAAT	*	0	0.375	7	3.91684	6	-0.452548	227.357	9.58913	7	13	0.581604
5	52	*	AGAT030	AGAT030P_5	4	1	AGAT	*	0	0.333333	12	1.83885	10	0.904042	211.757	13.9394	9.75	19.75	0.720953
5	52	*	ATAG078	ATAG078P_5	4	1	ATAG	*	0	0.291667	10	1.32607	9	0.872034	175.489	10.1223	6	15	0.660066
5	10	D5S1456	GATA11A11	D5S1456	4	1	GATA	*	0	0.208333	14	2.09352	10	-0.515285	201.174	10.7936	6.25	16.25	0.779074
5	10_13	D5S1457	GATA21D04	D5S1457	4	1	ATAG	*	0	0.5	12	4.24041	7.75	-0.945067	112.304	9.82604	5.75	13.5	0.780774
5	10	D5S1725	GATA89G08	D5S1725	4	1	ATCT	*	0	0.333333	11	3.32932	9.75	-0.014955	196.766	11.9414	6.75	16.5	0.788121
5	10_13	D5S2500	GATA67D03	D5S2500	4	1	ATAG	*	0	0.291667	12	4.39384	11	0.266937	160.478	12.8695	7	18	0.819392
5	10_13	D5S2505	GATA84E11	D5S2505	4	1	TCTA	*	0	0.416667	15	9.64309	15	-0.0292149	278.645	14.1613	8.75	23.75	0.837808
5	10_13	D5S2845	GATA134B03	D5S2845	4	1	AGAT	*	0	0.375	9	1.86825	8	-0.532106	153.118	11.7796	8.25	16.25	0.748149
5	10_13	D5S816	GATA2H09	D5S816	4	1	ATCT	*	0	0.291667	9	3.99455	8	-0.210237	238.093	8.77313	5.5	13.5	0.810183
5	10_13	D5S820	GATA6E05	D5S820	4	1	GATA	*	0	0.5	13	2.17314	13	-0.194016	199.786	19.1964	12.75	25.75	0.78028
5	13	*	GATA138B05	GATA138B05_5	4	1	TATC	*	0	0.208333	7	0.680982	7	-0.320077	187.638	10.9095	6.5	13.5	0.651607
5	52	*	GATA141B10	GATA141B10M_5	4	1	GATA	*	0	0.458333	9	0.910641	8	0.154657	113.362	13.8404	9.75	17.75	0.688332
5	52	*	GATA51A07	GATA51A07P_5	4	1	TCTA	*	0	0.208333	10	0.91988	11	-0.57725	211.312	13.5781	5.5	16.5	0.688419
5	52	D5S2497	GATA51D11	GATA51D11P_5	4	1	ATCT	*	0	0.208333	10	0.826991	8	0.0498999	142.715	13.1788	8.75	16.75	0.653519
5	52	*	GATA63C02	GATA63C02_5	4	1	AGAT	*	0	0.25	15	1.25813	10	-0.620826	389.915	11.7287	4.75	14.75	0.733111
5	52	D5S1720	GATA73D11	GATA73D11P_5	4	1	ATAG	*	0	0.416667	12	1.77964	14	-0.970852	227.766	12.9414	6.75	20.75	0.728674
5	52	*	TAGA010	TAGA010_5	4	1	ATAG	*	0	0.375	11	1.51833	10	0.0982466	274.624	12.6561	7	17	0.775451
5	52	*	AGAT122	AGAT122_5	4	2	ATGT-ATCT	No	3	0.296296	9	1.00279	8	0.523853	321.38	17.095	13	21	0.688212
5	10_13	D5S1505	GATA62A04	D5S1505	4	2	TAGA	Yes	2	0.230769	15	3.77623	19	-1.8273	259.461	22.1152	8	27	0.830398
5	10_13	D5S2501	GATA68A03	D5S2501	4	2	TATC-TACC	No	16	0.275	10	1.49925	9	0.116877	323.335	17.8338	13.5	22.5	0.730352
5	10	D5S2849	GATA145D10	D5S2849	4	2	TGTC-TATC	No	0	0.375	10	1.57224	8	0.400364	202.709	16.6771	13.5	21.5	0.772167
5	52	D5S815	GATA12G02	GATA12G02_5	4	2	TATC	Yes	4	0.25	16	16.1515	15	-0.605817	281.068	20.0171	10.75	25.75	0.855174
5	52	*	GATA139B09	GATA139B09P_5	4	2	ATCT	Yes	18	0.357143	9	0.857958	7	-1.03968	177.544	14.636	10.5	17.5	0.655102
5	52	*	GATA142H05	GATA142H05P_5	4	2	TATC-CATC	No	0	0.291667	9	0.918878	8	0.203184	138.549	15.3872	11.25	19.25	0.619678
5	52	D5S1492	GATA31H11	GATA31H11P_5	4	2	TATC-ATCC	No	8	0.28125	8	0.730108	6	-0.377424	126.972	16.243	12.75	18.75	0.66554
6	52	*	ATGA020	ATGA020_6	4	1	ATGA	*	0	0.5	9	2.09435	6	0.0162012	161.075	9.76879	7.5	13.5	0.805943
6	13	*	ATTT030	ATTT030_6	4	1	TTAT	*	0	0.291667	7	1.37045	6	0.0249049	125.394	8.84844	5.5	11.5	0.754745
6	10_13	D6S1009	GATA32B03	D6S1009	4	1	TATC	*	0	0.166667	13	5.81666	12	0.635581	247.375	13.0938	7.5	19.5	0.749541
6	10	D6S1017	GGAT3H10	D6S1017	4	1	TGGA	*	0	0.333333	9	2.80492	8	0.0594166	159.34	10.0851	7	15	0.750539
6	10_13	D6S1040	GATA23F08	D6S1040	4	1	ATCT	*	0	0.375	8	1.37486	8	-0.183587	275.59	11.3974	6.75	14.75	0.753775
6	10_13	D6S1051	GATA61E03	D6S1051	4	1	TAGA	*	0	0.333333	8	1.0502	7	-0.385377	230.842	14.2106	10.25	17.25	0.699688
6	10_13	D6S1056	GATA68H04	D6S1056	4	1	AGAT	*	0	0.375	12	3.15157	10	0.263356	250.009	12.0023	7.75	17.75	0.844713
6	10_13	D6S1959	GATA29A01	D6S1959	4	1	TCTA	*	0	0.375	7	0.854894	7	0.0215938	193.042	12.2604	7.5	14.5	0.68688
6	10	D6S2410	GATA11E02	D6S2410	4	1	TATC	*	0	0.291667	10	1.24253	8	-0.448082	243.209	9.30224	4.5	12.5	0.73516
6	10	D6S2436	GATA165G02	D6S2436	4	1	AGAT	*	0	0.458333	11	5.28866	9	0.119122	131.452	9.8629	6.25	15.25	0.782936
6	10	D6S942	UT654	D6S942	4	1	TAGA	*	0	0.208333	11	1.10784	9	0.639676	216.162	12.5406	7.5	16.5	0.661737
6	10	F13A1	SE30	F13A1-D6S	4	1	GAAA	*	0	0.25	17	4.49354	13.25	2.42483	189.305	5.57624	3.5	16.75	0.806661
6	52	D6S1270	GATA112F02	GATA112F02P_6	4	1	TATC	*	0	0.375	10	1.0729	8	-0.826876	130.874	13.4684	8.75	16.75	0.69324
6	52	D6S493	GATA11B08	GATA11B08P_6	4	1	TATC	*	0	0.166667	9	1.04659	8	-1.11372	243.524	12.131	7.25	15.25	0.631401
6	52	*	GATA136F05	GATA136F05P_6	4	1	TCTA	*	0	0.458333	11	2.87332	10	0.13644	236.202	11.3004	7	17	0.807075
6	52	D6S1043	GATA30A08	GATA30A08M_6	4	1	AGAT	*	0	0.25	24	12.2146	16.75	0.562014	122.451	14.8627	7.5	24.25	0.874741
6	10_13	*	GATA184A08	NA-D6S-1	4	1	TATC	*	0	0.25	14	6.36168	13	0.188799	178.194	8.04859	1.75	14.75	0.837478
6	52	*	TAAA014	TAAA014P_6	4	1	TAAA	*	0	0.5	9	1.55896	7	-1.53263	158.29	11.5726	7	14	0.685671
6	52	*	TATC050z	TATC050ZM_6	4	1	TATC	*	0	0.333333	26	2.50878	11.75	-0.00427712	219.536	16.884	10.75	22.5	0.865919
6	10_13	D6S1053	GATA64D02	D6S1053	4	2	ATAG-ACAG	No	2	0.346154	10	2.17809	9	0.501024	305.325	17.5811	13.5	22.5	0.799844
6	10_13	D6S1277	GATA81B01	D6S1277	4	2	TATG-TATC	No	0	0.416667	11	2.02688	10	-0.369951	298.322	17.0804	12	22	0.768116
6	10	D6S2439	GATA163B10	D6S2439	4	2	TAGA-CAGA	No	0	0.333333	13	3.10511	12	0.078792	243.579	22.6448	16.25	28.25	0.836831
6	10_13	D6S474	GATA31	D6S474	4	2	GATA	Yes	3	0.222222	8	1.84901	7	0.453965	156.866	14.7166	11.25	18.25	0.770637
7	52	*	AGAT049	AGAT049P_7	4	1	AGAT	*	0	0.25	11	3.37664	9	-0.156147	211.365	14.0913	10.5	19.5	0.832242
7	52	*	AGAT133	AGAT133_7	4	1	AGAT	*	0	0.291667	13	2.30721	11	-0.638881	305.375	12.8438	6.5	17.5	0.756316
7	10_13	D7S1799	GATA23F05	D7S1799	4	1	AGAT	*	0	0.375	12	1.6861	11	0.831727	180.135	11.5336	7.25	18.25	0.728183
7	10	D7S1818	GATA24D12	D7S1818	4	1	AGAT	*	0	0.25	9	1.15457	8	0.196889	189	12.75	8.25	16.25	0.73305
7	10_52	D7S1824	GATA32C12	D7S1824	4	1	TCTA	*	0	0.416667	12	5.34427	11	0.674608	177.058	10.7645	6.25	17.25	0.81843
7	10	D7S2204	GATA73D10	D7S2204	4	1	AGAT	*	0	0.166667	15	11.0402	14	0.695511	238.622	12.9055	6.5	20.5	0.850737
7	10_13	D7S3047	GATA119B03	D7S3047	4	1	GATA	*	0	0.333333	9	1.02476	8	-0.475515	172.73	11.6824	7.5	15.5	0.707106
7	10	D7S3061	GGAA6D03	D7S3061	4	1	AGGA	*	0	0.5	13	4.31672	12	-0.353685	138.189	11.0474	5	17	0.82139
7	10_13	D7S817	GATA13G11	D7S817	4	1	TCTA	*	0	0.416667	11	2.13135	9	-0.133371	167.081	12.0202	7.5	16.5	0.804694
7	52	*	GATA137A12	GATA137A12M_7	4	1	AGAT	*	0	0.375	11	1.20996	9	-0.7134	216.97	12.7424	7.5	16.5	0.647739
7	52	*	GATA145G10	GATA145G10M_7	4	1	CTAT	*	0	0.416667	8	0.942244	6	0.534333	107.555	12.3887	9	15	0.658314
7	52	D7S2201	GATA61G06	GATA61G06_7	4	1	TAGA	*	0	0.333333	9	0.79469	7	-0.624424	110.695	11.6739	8.25	15.25	0.630425
7	13	D7S2202	GATA63F08P	GATA63F08P_7	4	1	TAGA	*	0	0.25	10	1.43839	9	-0.782769	166.514	11.3785	6.75	15.75	0.720025
7	52	D7S2212	GATA87D11	GATA87D11_7	4	1	TATC	*	0	0.291667	8	0.789475	8	-0.137584	200.063	11.7658	6.75	14.75	0.644781
7	13	*	MFD442-GTTT002	MFD442-GTTT002_7	4	1	TTTG	*	0	0.25	6	1.42119	6	0.603503	283.21	8.30253	5.25	11.25	0.692213
7	52	*	TATC010	TATC010P_7	4	1	TATC	*	0	0.166667	8	1.14347	7	-0.453889	235.205	13.3011	9.25	16.25	0.72681
7	52	*	TATG002	TATG002P_7	4	1	TATG	*	0	0.25	9	0.948469	7	-0.0557307	164.691	11.9227	9.25	16.25	0.705477
7	52	*	TATT019	TATT019_7	4	1	TATT	*	0	0.416667	9	0.893086	7	-0.918514	239.56	10.8901	6	13	0.588699
7	52	*	TTTA001	TTTA001M_7	4	1	TTTA	*	0	0.291667	13	2.25152	9	0.280601	209.658	10.9144	5.75	14.75	0.742788
7	10	D7S1802	GATA41G07	D7S1802	4	2	ATAG-ATAC	No	2	0.307692	12	1.14163	10	0.352018	185.443	21.3607	16.25	26.25	0.721304
7	10_13	D7S1808	GGAA3F06	D7S1808	4	2	GAAG-GCAG	No	0	0.5	12	3.44316	12	0.17246	262.695	20.9238	16.25	28.25	0.835163
7	10	D7S3058	GATA30D09	D7S3058	4	2	GATA-ATAG	Yes	9	0.333333	11	4.94397	10	0.203365	218.359	15.0899	11.25	21.25	0.849382
7	10	D7S3070	GATA189C06	D7S3070	4	2	CTGC-CTAT	No	0	0.416667	14	2.77505	14	0.128328	197.041	22.7602	15.5	29.5	0.82781
7	10_13	D7S821	GATA5D08	D7S821	4	2	TCTA-TTTG	No	29	0.45283	11	2.5114	10	-0.332192	256.968	21.242	16.5	26.5	0.819988
7	52	D7S1816	GATA21D12	GATA21D12P_7	4	2	TATG-TATC	No	0	0.541667	15	3.28653	13	-0.249792	236.425	25.8561	19	32	0.838398
7	10_13	*	GATA104	NA-D7S-1	4	2	TATC	Yes	3	0.37037	17	1.28454	9.5	-0.0757049	200.829	15.9571	11	20.5	0.728208
7	10_13	D7S1804	GATA43C11	D7S1804	4	3	TCTG-TCTA-TCTA	No	14	0.289474	18	8.09616	16.5	0.382918	265.267	24.5668	16.25	32.75	0.887811
7	10_13	D7S3046	GATA118G10	D7S3046	4	3	TAGA	Yes	138	0.364198	19	4.73297	20	-0.223613	334.065	32.2661	22.25	42.25	0.86877
8	52	*	AAAT121	AAAT121P_8	4	1	AAAT	*	0	0.25	10	7.28847	9	-0.530959	142.325	9.33122	5.25	14.25	0.803613
8	52	*	AATA019	AATA019_8	4	1	AATA	*	0	0.416667	10	1.72494	8	-0.5909	203.499	13.3748	9.75	17.75	0.746782
8	52	*	ATAA009	ATAA009_8	4	1	ATAA	*	0	0.291667	7	1.36309	6	-1.78124	198.315	7.07883	3.75	9.75	0.604251
8	13	*	ATAA018P	ATAA018P_8	4	1	ATAA	*	0	0.375	8	1.08697	6	-1.13988	121.196	10.5491	7.5	13.5	0.641074
8	52	*	ATAG042	ATAG042_8	4	1	ATAG	*	0	0.416667	9	0.818908	8	0.147621	201.365	12.0912	7	15	0.66494
8	10_13	D20S201	GATA8B01	D20S201	4	1	TCTA	*	0	0.333333	14	2.16586	11	0.241922	239.873	10.4682	5	16	0.792658
8	10	D8S1048	UT7129	D8S1048	4	1	ATAG	*	0	0.166667	10	0.979563	8	-0.125241	204.38	12.5951	8	16	0.702536
8	10_13	D8S1108	GATA50D10	D8S1108	4	1	TCTA	*	0	0.375	9	1.16046	8	0.234139	261.349	11.8373	7.5	15.5	0.671645
8	10	D8S1110	GATA8G10	D8S1110	4	1	ATCT	*	0	0.208333	14	4.30172	12	-0.710867	276.212	10.5529	5	17	0.79062
8	10_13	D8S1113	GGAA8G07	D8S1113	4	1	GGAA	*	0	0.583333	10	2.98635	9	-0.710857	231.831	9.95785	5.25	14.25	0.787452
8	10_13	D8S1179	GATA7G07	D8S1179	4	1	TCTA	*	0	0.5	11	3.08101	10	-0.379631	182.55	11.3876	6.25	16.25	0.827617
8	10_13	D8S2324	GATA14E09	D8S2324	4	1	TCTA	*	0	0.375	9	1.84187	8	-0.375147	206.133	11.7833	7.25	15.25	0.78878
8	52	*	GATA060	GATA060_8	4	1	GATA	*	0	0.375	9	1.27737	8	0.0246037	120.997	12.7493	8	16	0.753261
8	52	*	GATA156H01	GATA156H01M_8	4	1	TAGA	*	0	0.375	10	2.14843	9	-0.121185	168.586	12.1466	7.25	16.25	0.793771
8	52	D8S1130	GATA25C10	GATA25C10M_8	4	1	ATAG	*	0	0.416667	18	2.54517	10.75	0.247886	143.308	13.0771	7.75	18.5	0.82595
8	10	*	GAAT1A4	NA-D8S-2	4	1	TTCA	*	0	0.5	9	2.59313	8	-0.677953	150.178	9.54454	5	13	0.744846
8	52	*	TATC012	TATC012_8	4	1	TATC	*	0	0.375	12	1.24148	9	-0.305034	256.892	10.723	7	16	0.73857
8	10_13	D8S1136	GATA41A01	D8S1136	4	2	TCTA-ATCT	Yes	14	0.342105	11	1.51107	10	-0.492358	250.008	17.252	12	22	0.744532
8	10	D8S1477	GGAA20C10	D8S1477	4	2	TTTC-CTTC	No	9	0.393939	14	4.65087	13	-0.8903	165.239	18.8097	12.25	25.25	0.812584
8	10	D8S373	UT721	D8S373	4	2	GATG-GATA	No	0	0.666667	11	2.35986	10	0.346875	206.618	18.1544	13.75	23.75	0.814962
8	10	D8S592	GATA6B02	D8S592	4	2	TAGA	Yes	4	0.321429	9	1.056	8	0.208504	154.33	11.3326	8.25	16.25	0.713033
8	10	*	GATA151F02	NA-D8S-1	4	2	ATAG	Yes	3	0.333333	17	4.01673	11	0.679869	129.344	12.5861	7.25	18.25	0.797483
9	52	*	AAAT126	AAAT126_9	4	1	AAAT	*	0	0.333333	9	3.53545	8	0.75075	160.531	11.1328	8.25	16.25	0.746458
9	13	*	AGAT142P	AGAT142P_9	4	1	ATAG	*	0	0.208333	11	2.02335	9	0.0206738	201.074	12.7684	8.5	17.5	0.799108
9	52	*	CTAT016	CTAT016_9	4	1	CTAT	*	0	0.333333	11	0.91126	8	-1.09645	150.126	13.7816	8.75	16.75	0.670019
9	10	D9S1121	GATA87E02	D9S1121	4	1	ATAC	*	0	0.291667	15	10.9008	14	-0.210379	198.202	13.3005	6.75	20.75	0.789958
9	10_13	D9S1122	GATA89A11	D9S1122	4	1	TATC	*	0	0.25	8	0.990279	7	-0.181646	198.863	13.2158	10	17	0.709776
9	10_13	D9S301	GATA7D12	D9S301	4	1	GATA	*	0	0.458333	14	6.00923	12	-0.48473	223.641	12.1602	5.5	17.5	0.816272
9	10_13	D9S922	GATA21F05	D9S922	4	1	TATC	*	0	0.291667	9	1.77583	7	0.0264208	258.757	8.93917	5	12	0.795331
9	10_13	D9S934	GATA64G07	D9S934	4	1	AGAT	*	0	0.333333	12	1.62659	9	0.529532	216.784	11.1961	7.5	16.5	0.775541
9	10_52	D9S938	GGAA22E01	D9S938	4	1	TTCC	*	0	0.25	12	2.45982	9	0.233436	412.494	14.3734	10.5	19.5	0.815426
9	52	*	GATA165A11	GATA165A11M_9	4	1	TCTA	*	0	0.375	10	1.95214	8	-1.21451	149.867	12.4668	8	16	0.712993
9	52	*	GATA175H06	GATA175H06M_9	4	1	GATA	*	0	0.458333	10	1.22093	9	0.509364	152.474	11.8685	7.25	16.25	0.713713
9	52	D9S2150	GATA22H04	GATA22H04M_9	4	1	GATA	*	0	0.416667	9	1.16343	7	0.101564	207.429	12.6073	9.5	16.5	0.730281
9	13	D9S299	GATA27Z	GATA27Z_9	4	1	TAGA	*	0	0.375	8	0.834857	7	0.0671251	207.831	11.4577	7.75	14.75	0.686737
9	52	D9S2026	GGAT3G09	GGAT3G09M_9	4	1	TCCA	*	0	0.333333	8	3.39532	7	-0.788257	121.827	9.20674	5.75	12.75	0.781525
9	10	*	GATA187D09	NA-D9S-1	4	1	TATC	*	0	0.333333	9	1.49847	8	0.841331	190.287	11.8216	8.25	16.25	0.72397
9	52	*	TCTA017	TCTA017M_9	4	1	ATCT	*	0	0.375	11	1.32015	9	0.0256147	174.985	11.2462	7	16	0.731544
9	13	*	AGAT125	AGAT125_9	4	2	GATA	Yes	3	0.333333	13	5.25379	10.75	0.819925	190.762	16.9405	13	23.75	0.775827
9	52	*	AGAT140	AGAT140P_9	4	2	TCTA	Yes	3	0.296296	8	2.10484	7	-0.185396	225.529	14.6324	11.25	18.25	0.791222
9	10_13	D9S930	GATA48D07	D9S930	4	2	TATC	Yes	27	0.27451	9	2.02226	8	-0.347566	293.681	17.1703	12.25	20.25	0.800463
9	52	D9S1115	GATA61F04	GATA61F04_9	4	2	ATAG	Yes	3	0.333333	35	17.3102	16.5	-0.0265401	198.272	19.0679	11.5	28	0.869197
9	52	D9S1116	GATA65D11	GATA65D11_9	4	2	TAGA	Yes	68	0.347826	11	1.6922	10	0.258442	413.157	18.7893	13.75	23.75	0.770074
9	52	*	TCTA020	TCTA020_9	4	3	TCTA-TCCA-GCTA	No	23	0.404255	11	1.17028	9	0.973835	163.143	19.7857	16	25	0.674792
10	52	*	ATAG053	ATAG053P_10	4	1	GATA	*	0	0.25	14	2.35345	8.75	0.474452	201.021	11.5052	8.5	17.25	0.783461
10	13	*	ATCC001	ATCC001_10	4	1	TCCA	*	0	0.375	10	1.36126	10	-0.652748	318.143	12.5358	6	16	0.733692
10	13	*	ATGT006Z	ATGT006Z_10	4	1	ATGT	*	0	0.333333	9	1.08482	7	0.0548316	173.163	9.79064	6.5	13.5	0.722877
10	52	*	ATGT009	ATGT009P_10	4	1	ATGT	*	0	0.291667	11	2.78016	9	0.159115	160.074	14.5186	10.75	19.75	0.762568
10	10_13	D10S1239	GATA64A09	D10S1239	4	1	ATCT	*	0	0.208333	10	3.41058	9	-1.53716	177.641	12.1602	6.75	15.75	0.706789
10	10	D10S1248	GGAA23C05	D10S1248	4	1	TTCC	*	0	0.291667	14	1.73863	12	-0.196472	249.747	14.6866	7.5	19.5	0.782436
10	10_13	D10S1423	GATA70E11	D10S1423	4	1	ATCT	*	0	0.458333	10	1.56482	10	-0.134748	229.461	12.8653	7	17	0.761307
10	10_13	D10S1425	GATA71C09	D10S1425	4	1	GATA	*	0	0.291667	8	1.40682	7	-0.70977	177.147	10.5367	6.25	13.25	0.699127
10	10_13	D10S1426	GATA73E11	D10S1426	4	1	TATC	*	0	0.0833333	10	1.08726	9	-0.0494004	163.407	12.3518	7.5	16.5	0.72396
10	10_13	D10S1430	GATA84C01	D10S1430	4	1	TATC	*	0	0.291667	11	3.62755	10	-0.101419	156.986	13.7465	8.5	18.5	0.795655
10	10_13	D10S1432	GATA87G01	D10S1432	4	1	ATCT	*	0	0.25	11	1.17089	10	-0.494486	172.836	12.7089	6.75	16.75	0.731099
10	10_13	D10S1435	GATA88F09	D10S1435	4	1	AGAT	*	0	0.333333	14	1.40787	11	0.212278	266.24	13.06	7.5	18.5	0.737991
10	10_13	D10S2327	GGAT1A4	D10S2327	4	1	GGAT	*	0	0.541667	9	4.33562	10	0.308339	212.113	12.0283	7	17	0.74054
10	10	D10S2470	GATA115E01	D10S2470	4	1	TCTA	*	0	0.25	10	2.14753	10	-0.296696	257.694	13.6734	8	18	0.795884
10	52	*	GATA179E06	GATA179E06P_10	4	1	TATC	*	0	0.375	11	2.07627	10	1.08058	209.82	13.4549	8.25	18.25	0.746196
10	52	D10S1436	GATA90G05	GATA90G05P_10	4	1	ATCT	*	0	0.583333	11	1.55763	10	-0.191519	297.562	13.8905	8.75	18.75	0.757205
10	10	*	GATA121A08	NA-D10S-1	4	1	ATCT	*	0	0.333333	10	1.63197	10	-0.0798287	189.475	14.6188	10.25	20.25	0.770728
10	52	*	TACA003	TACA003_10	4	1	TACA	*	0	0.208333	6	0.488881	5	-0.148585	174.86	8.9651	5.75	10.75	0.589995
10	52	*	TCTA021z	TCTA021ZM_10	4	1	TCTA	*	0	0.291667	8	1.19373	7	-0.302913	164.226	14.3064	10	17	0.73329
10	10	D10S677	GGAA2F11	D10S677	4	2	AGGA	Yes	15	0.384615	12	3.33297	11	-0.442874	210.74	16.6851	10.25	21.25	0.835714
10	52	*	GATA134F03	GATA134F03P_10	4	2	GGAT-AGAT	No	4	0.357143	11	1.49786	11	-0.113204	149.606	17.9015	11.25	22.25	0.764413
10	52	*	GATA196C10N	GATA196C10P_10	4	2	GATA-GGTA	No	27	0.313725	9	1.4877	8	-0.178083	167.302	15.8254	11.75	19.75	0.743063
11	10	D11S1392	GATA6B09	D11S1392	4	1	GATA	*	0	0.291667	11	1.47877	9	-0.310613	207.285	13.0714	8.25	17.25	0.754397
11	10	D11S1984	GGAA17G05	D11S1984	4	1	AAGG	*	0	0.416667	18	5.07421	11	-0.299492	188.904	10.726	5	16	0.866026
11	10	D11S1998	GATA23E06	D11S1998	4	1	TATC	*	0	0.291667	9	3.7656	9	-1.50136	147.886	10.7216	6	15	0.739837
11	10	D11S1999	GATA23F06	D11S1999	4	1	TATC	*	0	0.375	10	3.27341	9	0.724411	116.631	11.1579	7.25	16.25	0.820785
11	10_13	D11S2002	GATA30G01	D11S2002	4	1	GATA	*	0	0.208333	10	1.91775	8	-0.535665	239.248	11.3121	6.5	14.5	0.789324
11	10_13	D11S2006	GATA46A12	D11S2006	4	1	TATC	*	0	0.375	9	0.916253	8	-0.100678	322.201	11.3003	6.5	14.5	0.676041
11	10_13	D11S2363	GATA12F04	D11S2363	4	1	TATC	*	0	0.291667	20	8.10607	18	1.80111	274.272	15.5679	9.25	27.25	0.790884
11	10_13	D11S2365	GATA63F09	D11S2365	4	1	GATA	*	0	0.25	10	1.04854	8	-1.01461	247.277	11.3192	6	14	0.692569
11	10	D11S2371	GATA90D07	D11S2371	4	1	TATC	*	0	0.416667	10	1.16634	9	0.498508	200.576	12.394	7.5	16.5	0.686815
11	10	D11S4463	GATA117D01	D11S4463	4	1	ATAG	*	0	0.5	10	1.64096	8	-0.115318	126.55	13.8875	10	18	0.774656
11	52	D11S2001	GATA29B11	GATA29B11_11	4	1	ATAG	*	0	0.333333	10	2.35638	9	0.565608	142.559	14.3897	10.25	19.25	0.77429
11	52	*	GATA35	GATA35_11	4	1	TCTA	*	0	0.416667	17	4.13008	15	0.0365688	181.745	13.1863	4.75	19.75	0.805609
11	52	*	TCTA025	TCTA025_11	4	1	TCTA	*	0	0.291667	8	1.32948	7	0.868882	235.988	9.74712	6.25	13.25	0.668048
11	10_52	D11S1304	UT2095	D11S1304	4	2	GATA	Yes	8	0.375	15	14.937	14	-0.042735	195.294	10.5735	3.75	17.75	0.792804
11	10_13	D11S1981	GATA48E02	D11S1981	4	2	TAGG-TAGA	No	0	0.458333	13	2.87921	12	-0.45739	160.13	21.0325	14.5	26.5	0.814127
11	10	D11S1986	GGAA7G08	D11S1986	4	2	AGGA	Yes	4	0.285714	23	30.0498	21	-0.717106	223.278	18.8194	6	27	0.898258
11	13	D11S4961	GATA71E06	GATA71E06_11	4	2	TTCC	Yes	4	0.321429	8	1.38228	7	-0.0167731	190.02	24.2551	20.5	27.5	0.766194
11	52	D11S2368	GATA73B08	GATA73B08M_11	4	2	TCTA-TCCA	No	21	0.488889	13	3.06495	10	-0.0288655	283.101	19.2752	14.5	24.5	0.841852
12	52	*	AGAT084	AGAT084_12	4	1	AGAT	*	0	0.25	10	1.11054	9	0.369123	206.561	13.3901	9	18	0.712385
12	52	*	AGAT114	AGAT114_12	4	1	GATA	*	0	0.25	15	2.41646	7	0.140078	312.793	8.69831	5.25	12.25	0.785348
12	10	D12S1064	GATA63D12	D12S1064	4	1	TCTA	*	0	0.333333	14	2.57124	9	-0.536285	188.328	14.332	9.5	18.5	0.814468
12	10	D12S1300	GATA85A04	D12S1300	4	1	TAGA	*	0	0.291667	10	1.83512	8	0.470281	123.909	12.7273	9.5	17.5	0.755479
12	10	D12S1301	GATA91H06	D12S1301	4	1	TCTA	*	0	0.375	9	3.19717	8	0.136856	108.181	8.29532	4.25	12.25	0.790951
12	10_13	D12S297	UT5029	D12S297	4	1	TAGA	*	0	0.25	15	24.6233	17	-0.331347	239.887	13.7218	6	23	0.850101
12	10_13	D12S372	GATA4H03	D12S372	4	1	TAGA	*	0	0.458333	11	1.20547	9	0.418803	181.155	12.2887	8.5	17.5	0.731366
12	10_13	D12S373	GATA6C01	D12S373	4	1	GATA	*	0	0.375	9	1.13918	8	-0.145018	214.266	11.5666	7	15	0.729664
12	52	*	GATA167C12	GATA167C12_12	4	1	GATA	*	0	0.375	12	0.965864	9	-0.427187	180.794	14.4485	10.25	19.25	0.644802
12	52	D12S378	GATA5H03	GATA5H03_12	4	1	TATC	*	0	0.291667	7	1.29279	6	-0.0304197	164.688	12.922	9.75	15.75	0.746279
12	52	D12S374	GATA7F09	GATA7F09_12	4	1	ATCT	*	0	0.416667	8	1.11067	6	0.0962688	281.387	11.0968	8.25	14.25	0.725197
12	52	D12S2082	GGAA22C05	GGAA22C05_12	4	1	AAGG	*	0	0.375	12	1.58609	13	-0.161299	292.131	11.7828	3.25	16.25	0.656811
12	52	D12S398	GGAT2G06	GGAT2G06M_12	4	1	GATG	*	0	0.5	8	1.38679	7	0.624691	133.101	8.27523	5.25	12.25	0.702558
12	10	D12S1052	GATA26D02	D12S1052	4	2	GATA-AGAC	No	26	0.4	8	1.21736	7	0.0979053	154.444	16.8611	13.5	20.5	0.746076
12	52	*	GATA101G01	GATA101G01_12	4	2	TATC	Yes	4	0.428571	15	4.10805	13	-0.614651	305.796	27.199	20.25	33.25	0.845996
12	52	D12S1050	GATA22H02	GATA22H02_12	4	2	CTGG-AGAT	No	57	0.395062	12	2.16525	11	0.338691	255.303	13.8257	9.5	20.5	0.77922
12	10	*	GATA49D12	NA-D12S-1	4	2	TATC	Yes	4	0.214286	22	8.667	22	0.895942	196.7	13.4251	3.5	25.5	0.872126
12	10_13	*	PAH	NA-D12S-2	4	2	ATCT	Yes	97	0.38843	11	2.14056	11	-0.495303	243.344	17.3361	10.75	21.75	0.792146
13	52	*	AAAT134	AAAT134_13	4	1	AAAT	*	0	0.25	8	0.965179	8	0.405725	170.793	11.9482	7.75	15.75	0.575737
13	13	*	AGAT113Z	AGAT113Z_13	4	1	ATAG	*	0	0.25	14	1.64993	9	-0.902012	177.74	5.185	-0.25	8.75	0.736613
13	10	D13S1493	GGAA29H03	D13S1493	4	1	GAAG	*	0	0.375	12	2.27834	11	-0.0305552	232.957	12.7393	7.25	18.25	0.810295
13	10	D13S1807	GATA11C08	D13S1807	4	1	TATC	*	0	0.333333	9	1.87403	8	-0.668382	198.611	11.6527	7.5	15.5	0.746597
13	10_13	D13S317	GATA7G10	D13S317	4	1	TATC	*	0	0.208333	9	2.69263	8	-0.298713	186.162	11.2906	7.5	15.5	0.80869
13	10	D13S793	GATA43H03	D13S793	4	1	GATA	*	0	0.25	8	2.21139	7	0.264396	261.021	11.7553	8.75	15.75	0.78555
13	10	D13S796	GATA51B02	D13S796	4	1	GATA	*	0	0.416667	12	2.33717	12	-0.212502	157.762	14.6905	9.25	21.25	0.810665
13	10_13	D13S894	GATA86H01	D13S894	4	1	TATC	*	0	0.375	10	1.0314	9	-0.176936	191.91	11.4774	7.5	16.5	0.660495
13	52	*	GATA137B09	GATA137B09_13	4	1	ATCT	*	0	0.166667	9	1.00926	8	0.269748	245.976	13.494	9.75	17.75	0.706294
13	52	D13S893	GATA86B09	GATA86B09P_13	4	1	TCTA	*	0	0.291667	10	0.971666	7	-0.395997	189.027	9.25673	5.5	12.5	0.699311
13	52	*	GATA135E01	GATA135E01P_13	4	2	CTAT-CCAT	No	8	0.28125	12	1.72532	9	-1.90035	198.761	15.6902	10.75	19.75	0.664853
13	10_13	D13S800	GATA64F08	D13S800	4	3	AGGT-AGGT-AGAT	No	60	0.309524	12	1.63514	9	0.106567	304.648	20.1619	15.75	24.75	0.768734
14	52	*	AGAT116	AGAT116P_14	4	1	TATC	*	0	0.166667	16	2.05545	9.5	-0.667535	208.28	9.82009	4.5	14	0.774835
14	52	*	ATAC026	ATAC026P_14	4	1	ATAC	*	0	0.25	9	4.74699	10	-2.07934	223.913	15.2283	8.75	18.75	0.694789
14	13	*	ATGG002	ATGG002_14	4	1	GATG	*	0	0.5	7	2.31143	7	-1.12678	228.526	11.6315	7.5	14.5	0.719593
14	10_52	D14S1280	GATA31B09	D14S1280	4	1	TATC	*	0	0.25	15	1.05295	8.75	-0.384011	294.33	10.5824	6.25	15	0.698459
14	10_52	D14S1426	GATA136B01	D14S1426	4	1	AGAT	*	0	0.333333	19	5.0551	12	-0.413931	145.92	12.2301	6	18	0.807907
14	10_13	D14S1434	GATA168F06	D14S1434	4	1	GATA	*	0	0.541667	7	2.05755	6	-0.93656	223.573	10.3932	7.5	13.5	0.705688
14	10_13	D14S588	GGAA4A12	D14S588	4	1	AAGG	*	0	0.416667	10	2.07026	9	0.750331	125.632	11.408	7.25	16.25	0.782282
14	10	D14S606	GATA30A03	D14S606	4	1	TATC	*	0	0.333333	9	1.11059	8	-0.65331	273.34	11.085	6.25	14.25	0.697859
14	52	*	GATA045	GATA045_14	4	1	ATAG	*	0	0.25	8	2.29414	7	-0.0695575	200.75	11.6874	8	15	0.778285
14	52	*	GATA136A04	GATA136A04_14	4	1	TATC	*	0	0.25	9	2.16452	8	-0.0672127	186.389	12.3473	8.75	16.75	0.803536
14	13	D14S1433	GATA169E06	GATA169E06_14	4	1	AGAT	*	0	0.458333	6	1.10944	5	-0.00464872	169.058	12.2646	10	15	0.732747
14	52	D14S611	GATA51F04	GATA51F04P_14	4	1	ATCT	*	0	0.208333	12	1.0999	7	0.187422	168.915	13.2288	9.5	16.5	0.72589
14	13	D14S750	GGAA30H04	GGAA30H04_14	4	1	AAGG	*	0	0.25	16	3.77351	10	0.14229	160.276	13.5689	8.5	18.5	0.840115
14	52	*	TCTA023	TCTA023P_14	4	1	TATC	*	0	0.333333	17	0.742052	9.25	-0.00184958	190.43	13.1075	8.75	18	0.672236
14	10	D14S617	GGAA21G11	D14S617	4	2	CCTT-TCTT	No	6	0.466667	11	7.09075	10	0.0418596	152.978	13.9946	10	20	0.804332
14	13	D14S748	GATA90G11M	GATA90G11M_14	4	2	ATCT-TCTA	Yes	1	0.32	9	0.832908	8	-0.20942	243.052	17.2629	12.75	20.75	0.678264
14	52	D14S749	GATA91G06	GATA91G06_14	4	2	TCTA-TCCA	No	10	0.382353	12	1.91372	9	-1.14086	171.726	16.4315	11	20	0.737218
14	10_13	*	GATA193A07	NA-D14S-1	4	3	TATC	Yes	30	0.240741	14	5.74945	13	0.457389	355.832	19.2081	14	27	0.858449
15	52	*	AATA053	AATA053_15	4	1	AATA	*	0	0.458333	10	0.674201	8	-0.254157	162.003	13.7509	9.75	17.75	0.573278
15	52	*	AGAT073	AGAT073P_15	4	1	AGAT	*	0	0.458333	10	1.67476	8	-0.244999	222.183	12.0458	7.5	15.5	0.77771
15	10	D15S1507	GATA151F03	D15S1507	4	1	GATA	*	0	0.416667	8	1.432	7	0.756223	208.152	9.53808	6.5	13.5	0.71076
15	10	D15S1515	GATA197B10	D15S1515	4	1	ATAG	*	0	0.416667	9	1.58703	7	0.701725	208.517	9.37928	6.25	13.25	0.743409
15	10	D15S659	GATA63A03	D15S659	4	1	GATA	*	0	0.375	16	5.86691	12	-0.0927782	189.016	15.2541	8.5	20.5	0.860801
15	10	D15S816	GATA73F01	D15S816	4	1	TCTA	*	0	0.458333	10	1.16618	9	-0.363184	133.3	10.5749	6.25	15.25	0.720917
15	10_13	D15S818	GATA85D02	D15S818	4	1	TAGA	*	0	0.416667	9	1.01674	6	0.0230983	155.438	13.1094	9.75	15.75	0.720384
15	10	D15S822	GATA88H02	D15S822	4	1	ATAG	*	0	0.375	19	11.8001	17	0.080156	276.166	19.2915	10.75	27.75	0.896175
15	52	D15S660	GATA63B12	GATA63B12P_15	4	1	TATC	*	0	0.375	13	3.18861	9	-1.22732	228.275	13.3189	8.25	17.25	0.753495
15	10_13	D15S643	GATA50G06	D15S643	4	2	TCTG-TCTA	No	16	0.3	19	2.6306	11	-0.207947	212.673	15.1683	9.75	20.75	0.842156
15	13	D15S1513	GATA143C02	GATA143C02_15	4	2	ATCT	Yes	3	0.259259	7	0.587533	5	-0.731087	240.456	14.614	11.5	16.5	0.612322
15	52	*	TTAT027	TTAT027P_15	4	2	TTTC-TTAT	No	0	0.25	17	7.89463	12	-1.17932	212.596	16.3991	11	23	0.759363
15	10	*	GATA50C03	NA-D15S-1	4	3	TATC-TATC-TACC	No	8	0.28125	13	1.74452	12	-0.146577	280.661	21.1651	14.5	26.5	0.762011
16	10_13	D16S2621	GATA71F09	D16S2621	4	1	ATCT	*	0	0.458333	10	5.81189	9	-0.0413492	247.991	11.4977	8.25	17.25	0.823095
16	10	D16S3253	GATA22F09	D16S3253	4	1	TAGA	*	0	0.416667	12	2.15359	10	-0.873684	181.786	9.94647	5.25	15.25	0.735358
16	10_13	D16S769	GATA71H05	D16S769	4	1	GATA	*	0	0.375	8	0.796567	6	-0.29642	264.149	13.7873	10.25	16.25	0.682457
16	52	*	GATA140E03	GATA140E03_16	4	1	AGAT	*	0	0.25	11	1.42028	10	-0.104736	202.006	14.0015	8	18	0.750906
16	52	*	GATA151C03	GATA151C03P_16	4	1	ATCT	*	0	0.25	8	0.694084	8	-1.26465	165.426	12.6065	7.25	15.25	0.627258
16	52	*	GATA5H07	GATA5H07M_16	4	1	GATA	*	0	0.333333	10	1.12013	9	-0.74472	114.219	11.5548	6.25	15.25	0.696816
16	52	D16S2625	GATA86C08	GATA86C08P_16	4	1	TATC	*	0	0.25	9	1.54097	9	-0.996981	190.863	12.4657	8.25	17.25	0.641978
16	52	*	GATG013	GATG013M_16	4	1	GATG	*	0	0.541667	11	2.1129	10	-1.88994	222.002	12.7505	5.25	15.25	0.695354
16	10	*	GATA138C05	NA-D16S-1	4	1	ATCT	*	0	0.208333	20	2.3797	23	0.779323	154.342	11.8356	7.75	30.75	0.824685
16	52	*	TCTA026	TCTA026_16	4	1	ATCT	*	0	0.416667	8	0.91308	7	-0.0139557	292.929	12.7322	9.25	16.25	0.689796
16	13	*	TTAT023z	TTAT023Z_16	4	1	TTAT	*	0	0.458333	10	2.59345	8.5	-0.937467	200.764	12.6909	8.75	17.25	0.754058
16	13	*	TTTA028	TTTA028_16	4	1	TTTA	*	0	0.458333	8	1.43407	7	0.900409	192.555	11.3887	8	15	0.73145
16	13_52	*	CATA002z	CATA002Z_16	4	2	CATA	Yes	4	0.214286	7	0.802715	6	0.548147	242.582	15.8956	13.25	19.25	0.641633
16	10	D16S2624	GATA81D12	D16S2624	4	2	CTAT-CTAC	No	8	0.1875	8	1.21743	7	0.019985	139.388	16.097	12.25	19.25	0.742464
16	10_13	D16S753	GGAA3G05	D16S753	4	3	AGGA	Yes	57	0.592593	12	2.38205	11	-0.266656	266.056	21.2641	15.75	26.75	0.812502
17	13	*	AAT245	AAT245_17	4	1	AAAT	*	0	0.125	13	4.85698	13	-0.1065	179.409	12.3522	5.5	18.5	0.851694
17	10_52	D17S1298	GAAT2C03	D17S1298	4	1	TGAA	*	0	0.375	5	1.0724	4	0.636216	248.887	8.97173	7.25	11.25	0.561506
17	10_13	D17S1299	GATA25A04	D17S1299	4	1	GATA	*	0	0.416667	11	1.1697	9	0.377666	197.798	12.6995	8.25	17.25	0.67241
17	10_13	D17S1301	GATA28D11	D17S1301	4	1	AGAT	*	0	0.375	10	0.986157	9	-0.533431	154.49	12.1224	7.25	16.25	0.685695
17	10_13	D17S1308	GTAT1A05	D17S1308	4	1	TGTA	*	0	0.125	7	0.800445	6	0.164914	306.929	11.2322	8.5	14.5	0.668108
17	10	D17S2196	GATA185H04	D17S2196	4	1	AGAT	*	0	0.416667	10	3.89172	10	-0.0883743	152.173	10.7932	5.5	15.5	0.831717
17	10_13	D17S974	GATA8C04	D17S974	4	1	GATA	*	0	0.333333	8	1.19519	7	-0.212138	207.587	9.89666	6.25	13.25	0.739797
17	52	D17S2059	GATA31B11	GATA31B11_17	4	1	ATCT	*	0	0.375	10	0.779003	8	-1.20408	253.042	11.0105	6.5	14.5	0.621095
17	52	D17S1303	GATA64B04	GATA64B04P_17	4	1	GATA	*	0	0.291667	9	2.59301	9	-0.538102	241.963	11.7407	6.25	15.25	0.735551
17	52	*	GGAA19G04	GGAA19G04_17	4	1	TTCC	*	0	0.333333	17	6.69931	16	-0.604564	388.702	14.9255	6.75	22.75	0.879757
17	13	*	TTCA006M	TTCA006M_17	4	1	TCAT	*	0	0.208333	9	1.29849	10	0.0514877	165.881	12.2203	6.5	16.5	0.76004
17	10	D17S1290	GATA49C09	D17S1290	4	2	AGAT-ATAG	Yes	28	0.326923	18	5.68933	15	-0.722662	194.196	16.5491	9.5	24.5	0.840271
17	10_13	D17S1294	GGAA9D03	D17S1294	4	2	AAGA-AGGA	No	12	0.5	13	1.51845	14	-0.090958	257.354	19.3385	11	25	0.754908
17	13	g10693	GATA158H04	GATA158H04_17	4	2	TAGG-TAGA	No	0	0.25	10	1.9155	8	0.436867	181.442	15.8606	11	19	0.732414
17	52	*	GATA169F02	GATA169F02_17	4	2	TCTA	Yes	28	0.365385	10	1.84717	9	0.0691784	206.421	16.3554	11.75	20.75	0.789103
17	52	D17S1534	GATA63G01	GATA63G01_17	4	2	GTAG-ATAG	No	3	0.481481	8	3.4086	8	-0.993841	232.184	15.7961	11.25	19.25	0.72964
17	52	*	AGAT132	AGAT132_17	4	3	ATCT-ATCT-ATCC	No	43	0.350877	10	3.20759	9	0.0875512	166.412	18.1029	13.75	22.75	0.834363
18	13	*	AGAT060	AGAT060_18	4	1	GATA	*	0	0.458333	8	2.90226	7	-0.934288	272.201	10.5503	6.25	13.25	0.765432
18	52	*	AGAT127	AGAT127_18	4	1	TATC	*	0	0.208333	12	1.34708	15	-0.82007	189.202	22.3006	11	26	0.744632
18	52	*	ATAG089	ATAG089P_18	4	1	AGAT	*	0	0.416667	7	0.566079	6	0.0289338	160.645	10.9111	7.25	13.25	0.61146
18	52	*	ATCT050	ATCT050_18	4	1	ATCT	*	0	0.166667	11	2.63202	9	-1.85408	219.966	12.7415	6	15	0.684709
18	10	D18S1371	GATA177C03	D18S1371	4	1	TCTA	*	0	0.416667	8	1.49822	7	-1.13712	146.188	12.5469	8.25	15.25	0.697238
18	10	D18S1376	GATA185C06	D18S1376	4	1	TCTA	*	0	0.25	8	0.674442	5	-0.994625	203.161	11.2902	8.5	13.5	0.564525
18	10_13	D18S535	GATA13	D18S535	4	1	GATA	*	0	0.291667	9	2.82966	8	-0.939685	146.277	13.0693	9.25	17.25	0.790263
18	10_13	D18S877	GATA64H04	D18S877	4	1	ATAG	*	0	0.333333	9	1.32736	8	-0.908398	128.853	12.2133	7.25	15.25	0.721038
18	52	*	GATA129F05	GATA129F05_18	4	1	ATAG	*	0	0.291667	11	0.856806	7	0.0287496	182.399	10.3497	6.5	13.5	0.636489
18	52	*	GATA157H01	GATA157H01_18	4	1	ATCT	*	0	0.291667	9	1.43537	8	-1.12285	191.297	10.5741	5.75	13.75	0.736973
18	52	*	GATA173A03	GATA173A03_18	4	1	AGAT	*	0	0.416667	19	2.40398	14.75	1.07804	177.755	13.6888	6.75	21.5	0.782865
18	52	*	GATA183H03Z	GATA183H03Z_18	4	1	ATCT	*	0	0.333333	8	1.10416	7	-0.406421	256.524	13.381	9.25	16.25	0.708541
18	52	D18S975	GATA85D10	GATA85D10_18	4	1	GATA	*	0	0.375	9	0.826177	8	-0.179948	161.294	11.3236	7	15	0.666782
18	52	*	GATA036	GATA036_18	4	2	GATA-GACA	No	0	0.458333	10	2.53817	9	-0.813875	256.552	17.1379	11.5	20.5	0.796198
18	52	*	GATA062	GATA062_18	4	2	AGAT	Yes	7	0.451613	11	0.996486	10	-0.562791	275.233	17.5582	11.25	21.25	0.691087
18	10	*	GATA178F11	NA-D18S-1	4	2	TAGA-CAGA	No	12	0.361111	12	2.54512	12	0.0733353	378.476	16.369	9.25	21.25	0.818588
19	10	D19S245	Mfd235	D19S245	4	1	AGAT	*	0	0.333333	6	0.929173	5	-0.0928861	201.119	13.0299	10.5	15.5	0.700341
19	10_13	D19S254	Mfd238	D19S254	4	1	AGAT	*	0	0.375	14	4.93496	12	-0.725489	134.151	11.5377	5.5	17.5	0.782638
19	10_13	D19S433	GGAA2A03	D19S433	4	1	AGGA	*	0	0.416667	17	1.57415	9.5	-0.173467	206.52	13.1299	8.25	17.75	0.828864
19	10	D19S586	GATA23B01	D19S586	4	1	TAGA	*	0	0.208333	10	1.07368	8	-0.11145	240.09	13.0224	8.5	16.5	0.716492
19	10	D19S591	GATA44F10	D19S591	4	1	TAGA	*	0	0.333333	9	1.51008	9	-0.443105	102.444	9.86095	5.25	14.25	0.762166
19	10_13	D19S714	GATA66B04	D19S714	4	1	GATA	*	0	0.416667	10	5.05717	9	-0.880889	240.224	15.3059	10.25	19.25	0.77678
19	52	*	TTTA075	TTTA075P_19	4	1	TTTA	*	0	0.25	8	2.54179	6	0.0790578	145.421	7.35519	5.25	11.25	0.732496
19	10_13	D19S559	UT7544	D19S559	4	2	GATA	Yes	3	0.37037	9	1.56083	8	-0.334658	182.668	15.917	11.25	19.25	0.773477
20	52	*	AGAT136	AGAT136M_20	4	1	ATCT	*	0	0.25	12	2.88977	9	-0.39168	233.626	10.6564	6	15	0.773992
20	52	*	AGAT139	AGAT139P_20	4	1	CTAT	*	0	0.416667	9	0.902435	6	-0.428107	306.4	10.8499	7.25	13.25	0.685227
20	52	*	ATCT035	ATCT035_20	4	1	ATCT	*	0	0.291667	8	1.3059	8	-0.0691288	235.616	11.904	7	15	0.757978
20	10	D20S1143	GATA129B03	D20S1143	4	1	ATCT	*	0	0.375	9	1.21533	8	-0.274512	174.6	11.9	7.25	15.25	0.727833
20	10_13	D20S164	UT1772	D20S164	4	1	GGAA	*	0	0.416667	11	4.21544	10	0.141188	199.987	7.74681	3.5	13.5	0.727539
20	10	D20S477	GATA29F06	D20S477	4	1	TATC	*	0	0.25	11	3.21359	11	-0.693121	251.696	10.1741	2.25	13.25	0.816325
20	10	D20S480	GATA45B10	D20S480	4	1	TATC	*	0	0.291667	9	1.71108	8	-0.260539	294.612	14.4029	10.75	18.75	0.782294
20	10_13	D20S482	GATA51D03	D20S482	4	1	TCTA	*	0	0.25	9	1.24587	8	-0.856449	158.582	14.3956	9.5	17.5	0.704546
20	52	*	GATA65E01	GATA65E01_20	4	1	CTAT	*	0	0.291667	10	3.92237	9	0.222861	132.362	12.0906	8.25	17.25	0.790407
20	52	D20S604	GATA81E09	GATA81E09_20	4	1	ATCT	*	0	0.291667	11	2.0598	11	-0.934599	140.307	11.5767	4.25	15.25	0.770159
20	52	D20S607	GATA90E02	GATA90E02_20	4	1	TATC	*	0	0.291667	18	6.12447	19	1.77356	199.764	14.4409	9.5	28.5	0.767354
20	52	*	TATT031	TATT031_20	4	1	TATT	*	0	0.583333	10	1.93586	10	-0.860789	247.98	10.7449	7	17	0.680814
20	52	*	TTTA093	TTTA093P_20	4	1	TTTA	*	0	0.333333	8	1.40373	7	-0.804347	251.491	11.6229	7.25	14.25	0.730174
20	13_52	*	ATTC013	ATTC013_20	4	2	ATTT-ATTC	No	0	0.458333	9	1.90626	8	0.393529	115.99	17.9975	14.5	22.5	0.77327
20	10_13	D20S451	UT254	D20S451	4	2	CCTT-TCTT	No	0	0.458333	19	3.36232	19	-0.596479	309.887	20.4718	11	30	0.836262
20	52	*	GATA142C02	GATA142C02M_20	4	2	ATAG-TAGA	Yes	13	0.459459	10	1.93871	9	-0.0820457	160.598	15.1496	10.75	19.75	0.766448
20	13	*	GATA72E11	GATA72E11_20	4	2	ATCT	Yes	3	0.37037	7	1.11423	6	-0.202238	282.963	14.7407	11	17	0.724307
21	52	*	AGAT057	AGAT057_21	4	1	AGAT	*	0	0.208333	11	1.58985	9.25	-1.92478	226.07	13.0174	8	17.25	0.618443
21	10_52	D21S1432	GATA11C12	D21S1432	4	1	ATAG	*	0	0.291667	15	1.30246	7	0.00288544	144.858	11.2145	7.75	14.75	0.753993
21	10_13	D21S1437	GGAA3C07	D21S1437	4	1	GGAA	*	0	0.583333	12	3.65966	11	-0.348915	128.976	13.744	8.25	19.25	0.786356
21	52	*	GATA148F04	GATA148F04P_21	4	1	TCTA	*	0	0.333333	9	0.849194	9	-1.07784	179.181	11.2953	4.75	13.75	0.62238
21	52	*	TATC057	TATC057_21	4	1	TATC	*	0	0.375	14	5.44003	9	0.361305	204.721	10.1803	6	15	0.724538
21	10_13	D21S1446	GATA70B08	D21S1446	4	2	TCTA	Yes	3	0.333333	14	2.44901	7.5	0.379705	214.774	13.4435	10	17.5	0.750518
21	10	D21S2052	GATA129D11	D21S2052	4	2	GATA	Yes	3	0.407407	12	3.1995	14.25	-0.0958352	136.482	17.1204	8	22.25	0.832707
21	10_13	D21S2055	GATA188F04	D21S2055	4	2	TATC	Yes	29	0.207547	24	33.9206	24	-0.313574	159.653	16.9132	5.25	29.25	0.907839
21	52	*	GATA163G03	GATA163G03_21	4	2	TATG-TATC	No	8	0.34375	11	0.957081	9	0.655366	259.112	18.028	15	24	0.703853
22	13	*	AGAT120	AGAT120_22	4	1	GATA	*	0	0.25	9	0.852142	6.25	-0.806502	276.389	11.0971	6.5	12.75	0.678491
22	13	*	ATTT019M	ATTT019M_22	4	1	ATTT	*	0	0.333333	9	1.09734	8	-0.0395102	157.413	9.60314	5.25	13.25	0.709556
22	10_13	D22S532	UT7136	D22S532	4	1	AGAT	*	0	0.375	9	0.812008	7	-0.157965	178.356	12.839	9.5	16.5	0.660334
22	52	*	GATA030	GATA030P_22	4	1	ATAG	*	0	0.333333	8	4.29657	7	-0.20726	254.214	9.30359	6.5	13.5	0.801805
22	52	D22S685	GATA6F05	GATA6F05P_22	4	1	GATA	*	0	0.291667	11	2.04368	10	0.106849	193.867	12.2167	7.5	17.5	0.786915
22	52	*	GTAT005Z	GTAT005Z_22	4	1	GTAT	*	0	0.333333	9	1.82874	8	0.233255	252.625	10.9062	6.5	14.5	0.775559
22	52	*	TCAT006Z	TCAT006ZP_22	4	1	TCAT	*	0	0.458333	9	0.679675	9	0.208086	157.531	10.6328	7.5	16.5	0.65299
22	52	*	TTAT020	TTAT020P_22	4	1	TTAT	*	0	0.5	9	0.893897	8	-0.307732	258.32	10.0801	6.25	14.25	0.682003
22	10_52	D22S686	GGAA10F06	D22S686	4	2	TCCT-TCTT	No	12	0.444444	12	7.42251	11	-0.70882	196.593	15.1483	10	21	0.772712
22	10	*	GATA198B05	NA-D22S-1	4	2	TCTA-CCTA	No	0	0.5	13	4.12788	14	-0.315972	150.378	18.0946	9.75	23.75	0.848732
22	13	*	TCTA015M	TCTA015M_22	4	2	TCTA-TCTG	No	0	0.291667	7	1.34662	6	1.25668	211.3	15.0749	12.75	18.75	0.567507
